# Supplementary material for: Unlocking Cryogenic Self‐Assembly of Lyotropic Liquid Crystals: A Molecular Perspective From Short‐Range to Long‐Range Scales
Source: Adv Sci (Weinh). 2025 Sep 15;12(45):e12502. doi: 10.1002/advs.202512502 (PMC12677639; doi:10.1002/advs.202512502)
Supplement: Supplementary file 2 — Supporting Information [file ADVS-12-e12502-s002.zip]

Archive with 9 entries (9 files):
- C18_DEA.gro
- C18_DEA.itp
- C22_DEA.gro
- C22_DEA.itp
- nonbonded.itp
- PG.gro
- PG.itp
- C12_DEA.gro
- C12_DEA.itp
