# Supplementary material for: Unlocking Cryogenic Self‐Assembly of Lyotropic Liquid Crystals: A Molecular Perspective From Short‐Range to Long‐Range Scales
Source: Adv Sci (Weinh). 2025 Sep 15;12(45):e12502. doi: 10.1002/advs.202512502 (PMC12677639; doi:10.1002/advs.202512502)
Supplement: Supplementary file 2 — Supporting Information [file ADVS-12-e12502-s002.zip › C18_DEA.gro]

C18-DEA
    72
    1C18    C01    1   0.103   0.008  -0.005
    1C18    H02    2   0.065  -0.062  -0.080
    1C18    H03    3   0.065   0.108  -0.029
    1C18    H04    4   0.065  -0.022   0.093
    1C18    C05    5   0.255   0.008  -0.005
    1C18    C06    6   0.311   0.105   0.098
    1C18    H07    7   0.292   0.035  -0.105
    1C18    H08    8   0.292  -0.093   0.016
    1C18    H09    9   0.275   0.078   0.198
    1C18    H0A   10   0.275   0.207   0.077
    1C18    C0B   11   0.463   0.105   0.098
    1C18    C0C   12   0.519   0.203   0.202
    1C18    H0D   13   0.499   0.133  -0.002
    1C18    H0E   14   0.499   0.004   0.119
    1C18    H0F   15   0.483   0.176   0.302
    1C18    H10   16   0.482   0.304   0.181
    1C18    C11   17   0.671   0.203   0.201
    1C18    C12   18   0.726   0.301   0.305
    1C18    H13   19   0.707   0.230   0.102
    1C18    H14   20   0.707   0.102   0.222
    1C18    H15   21   0.691   0.273   0.405
    1C18    H16   22   0.690   0.402   0.284
    1C18    C17   23   0.878   0.301   0.305
    1C18    C18   24   0.934   0.398   0.408
    1C18    H19   25   0.914   0.328   0.205
    1C18    H1A   26   0.915   0.200   0.325
    1C18    H1B   27   0.898   0.371   0.508
    1C18    H1C   28   0.898   0.500   0.388
    1C18    C1D   29   1.086   0.399   0.408
    1C18    C1E   30   1.142   0.496   0.511
    1C18    H1F   31   1.122   0.426   0.308
    1C18    H20   32   1.123   0.298   0.428
    1C18    H21   33   1.106   0.469   0.611
    1C18    H22   34   1.105   0.598   0.491
    1C18    C23   35   1.294   0.497   0.511
    1C18    C24   36   1.349   0.594   0.614
    1C18    H25   37   1.329   0.524   0.411
    1C18    H26   38   1.330   0.396   0.531
    1C18    H27   39   1.314   0.567   0.714
    1C18    H28   40   1.313   0.696   0.594
    1C18    C29   41   1.501   0.595   0.613
    1C18    C2A   42   1.557   0.692   0.717
    1C18    H2B   43   1.537   0.623   0.513
    1C18    H2C   44   1.538   0.494   0.634
    1C18    H2D   45   1.522   0.665   0.817
    1C18    H2E   46   1.520   0.794   0.697
    1C18    C2F   47   1.709   0.693   0.716
    1C18    C30   48   1.765   0.791   0.820
    1C18    H31   49   1.744   0.721   0.616
    1C18    H32   50   1.746   0.592   0.736
    1C18    H33   51   1.730   0.763   0.920
    1C18    H34   52   1.728   0.892   0.799
    1C18    C35   53   1.917   0.792   0.818
    1C18    N36   54   1.980   0.884   0.916
    1C18    C37   55   1.937   0.850   1.055
    1C18    C38   56   2.129   0.874   0.906
    1C18    C39   57   1.988   0.944   1.165
    1C18    C3A   58   2.187   0.914   0.769
    1C18    O3B   59   1.952   1.079   1.137
    1C18    O3C   60   2.143   1.044   0.732
    1C18    H3D   61   1.945   0.822   0.717
    1C18    H3E   62   1.953   0.689   0.833
    1C18    H3F   63   1.964   0.747   1.079
    1C18    H40   64   1.827   0.857   1.059
    1C18    H41   65   2.164   0.774   0.932
    1C18    H42   66   2.173   0.944   0.977
    1C18    H43   67   2.096   0.938   1.178
    1C18    H44   68   1.943   0.916   1.261
    1C18    H45   69   2.159   0.843   0.690
    1C18    H46   70   2.296   0.915   0.773
    1C18    H47   71   1.969   1.091   1.042
    1C18    H48   72   2.049   1.048   0.757
   0.00000   0.00000   0.00000
