# Supplementary material for: Unlocking Cryogenic Self‐Assembly of Lyotropic Liquid Crystals: A Molecular Perspective From Short‐Range to Long‐Range Scales
Source: Adv Sci (Weinh). 2025 Sep 15;12(45):e12502. doi: 10.1002/advs.202512502 (PMC12677639; doi:10.1002/advs.202512502)
Supplement: Supplementary file 2 — Supporting Information [file ADVS-12-e12502-s002.zip › C22_DEA.gro]

C22-DEA
    84
    1C22    C01    1   0.103   0.008  -0.005
    1C22    H02    2   0.065  -0.062  -0.080
    1C22    H03    3   0.065   0.108  -0.029
    1C22    H04    4   0.065  -0.022   0.093
    1C22    C05    5   0.255   0.008  -0.005
    1C22    C06    6   0.311   0.105   0.098
    1C22    H07    7   0.292   0.035  -0.105
    1C22    H08    8   0.292  -0.093   0.016
    1C22    H09    9   0.275   0.078   0.198
    1C22    H0A   10   0.275   0.207   0.077
    1C22    C0B   11   0.463   0.105   0.098
    1C22    C0C   12   0.519   0.203   0.202
    1C22    H0D   13   0.499   0.133  -0.002
    1C22    H0E   14   0.499   0.004   0.119
    1C22    H0F   15   0.483   0.176   0.302
    1C22    H10   16   0.482   0.304   0.181
    1C22    C11   17   0.671   0.203   0.201
    1C22    C12   18   0.726   0.301   0.305
    1C22    H13   19   0.707   0.230   0.102
    1C22    H14   20   0.707   0.102   0.222
    1C22    H15   21   0.691   0.273   0.405
    1C22    H16   22   0.690   0.402   0.284
    1C22    C17   23   0.878   0.301   0.305
    1C22    C18   24   0.934   0.398   0.408
    1C22    H19   25   0.914   0.328   0.205
    1C22    H1A   26   0.915   0.200   0.325
    1C22    H1B   27   0.898   0.371   0.508
    1C22    H1C   28   0.898   0.500   0.388
    1C22    C1D   29   1.086   0.399   0.408
    1C22    C1E   30   1.142   0.496   0.511
    1C22    H1F   31   1.122   0.426   0.308
    1C22    H20   32   1.123   0.298   0.428
    1C22    H21   33   1.106   0.469   0.611
    1C22    H22   34   1.105   0.598   0.491
    1C22    C23   35   1.294   0.497   0.511
    1C22    C24   36   1.349   0.594   0.614
    1C22    H25   37   1.329   0.524   0.411
    1C22    H26   38   1.330   0.396   0.531
    1C22    H27   39   1.314   0.567   0.714
    1C22    H28   40   1.313   0.696   0.594
    1C22    C29   41   1.501   0.595   0.613
    1C22    C2A   42   1.557   0.692   0.717
    1C22    H2B   43   1.537   0.623   0.513
    1C22    H2C   44   1.538   0.494   0.634
    1C22    H2D   45   1.522   0.665   0.817
    1C22    H2E   46   1.520   0.794   0.697
    1C22    C2F   47   1.709   0.693   0.716
    1C22    C30   48   1.765   0.791   0.820
    1C22    H31   49   1.744   0.721   0.616
    1C22    H32   50   1.746   0.592   0.736
    1C22    H33   51   1.730   0.763   0.920
    1C22    H34   52   1.728   0.892   0.799
    1C22    C35   53   1.917   0.792   0.818
    1C22    C36   54   1.973   0.889   0.922
    1C22    H37   55   1.952   0.820   0.718
    1C22    H38   56   1.954   0.691   0.839
    1C22    H39   57   1.938   0.861   1.022
    1C22    H3A   58   1.936   0.990   0.902
    1C22    C3B   59   2.125   0.890   0.921
    1C22    C3C   60   2.181   0.988   1.024
    1C22    H3D   61   2.160   0.918   0.821
    1C22    H3E   62   2.162   0.789   0.941
    1C22    H3F   63   2.146   0.960   1.124
    1C22    H40   64   2.143   1.089   1.004
    1C22    C41   65   2.333   0.989   1.023
    1C22    N42   66   2.396   1.081   1.121
    1C22    C43   67   2.352   1.047   1.259
    1C22    C44   68   2.545   1.072   1.110
    1C22    C45   69   2.404   1.141   1.370
    1C22    C46   70   2.602   1.111   0.973
    1C22    O47   71   2.368   1.276   1.342
    1C22    O48   72   2.558   1.242   0.936
    1C22    H49   73   2.361   1.020   0.922
    1C22    H4A   74   2.369   0.886   1.037
    1C22    H4B   75   2.380   0.944   1.284
    1C22    H4C   76   2.243   1.054   1.264
    1C22    H4D   77   2.579   0.971   1.136
    1C22    H4E   78   2.589   1.142   1.181
    1C22    H4F   79   2.512   1.135   1.382
    1C22    H50   80   2.359   1.113   1.465
    1C22    H51   81   2.574   1.041   0.894
    1C22    H52   82   2.712   1.113   0.977
    1C22    H53   83   2.384   1.288   1.246
    1C22    H54   84   2.464   1.245   0.961
   0.00000   0.00000   0.00000
