# Supplementary material for: Unlocking Cryogenic Self‐Assembly of Lyotropic Liquid Crystals: A Molecular Perspective From Short‐Range to Long‐Range Scales
Source: Adv Sci (Weinh). 2025 Sep 15;12(45):e12502. doi: 10.1002/advs.202512502 (PMC12677639; doi:10.1002/advs.202512502)
Supplement: Supplementary file 2 — Supporting Information [file ADVS-12-e12502-s002.zip › C22_DEA.itp]

;C22-DEA

[ moleculetype ]
; name          nrexcl
C22       3

[ atoms ]
;  Index    type       residue  resname    atom      cgnr     charge       mass
     1    opls_135        1       C22      C01       1     -0.324700   12.011000
     2    opls_140        1       C22      H02       1      0.092400    1.008000
     3    opls_140        1       C22      H03       1      0.092400    1.008000
     4    opls_140        1       C22      H04       1      0.092400    1.008000
     5    opls_136        1       C22      C05       1     -0.041900   12.011000
     6    opls_136        1       C22      C06       1     -0.121800   12.011000
     7    opls_140        1       C22      H07       1      0.043800    1.008000
     8    opls_140        1       C22      H08       1      0.043800    1.008000
     9    opls_140        1       C22      H09       1      0.071200    1.008000
    10    opls_140        1       C22      H0A       1      0.071200    1.008000
    11    opls_136        1       C22      C0B       1     -0.162900   12.011000
    12    opls_136        1       C22      C0C       1     -0.165600   12.011000
    13    opls_140        1       C22      H0D       1      0.073800    1.008000
    14    opls_140        1       C22      H0E       1      0.073800    1.008000
    15    opls_140        1       C22      H0F       1      0.074500    1.008000
    16    opls_140        1       C22      H10       1      0.074500    1.008000
    17    opls_136        1       C22      C11       1     -0.162900   12.011000
    18    opls_136        1       C22      C12       1     -0.165600   12.011000
    19    opls_140        1       C22      H13       1      0.073800    1.008000
    20    opls_140        1       C22      H14       1      0.073800    1.008000
    21    opls_140        1       C22      H15       1      0.074500    1.008000
    22    opls_140        1       C22      H16       1      0.074500    1.008000
    23    opls_136        1       C22      C17       1     -0.162900   12.011000
    24    opls_136        1       C22      C18       1     -0.165600   12.011000
    25    opls_140        1       C22      H19       1      0.073800    1.008000
    26    opls_140        1       C22      H1A       1      0.073800    1.008000
    27    opls_140        1       C22      H1B       1      0.074500    1.008000
    28    opls_140        1       C22      H1C       1      0.074500    1.008000
    29    opls_136        1       C22      C1D       1     -0.162900   12.011000
    30    opls_136        1       C22      C1E       1     -0.165600   12.011000
    31    opls_140        1       C22      H1F       1      0.073800    1.008000
    32    opls_140        1       C22      H20       1      0.073800    1.008000
    33    opls_140        1       C22      H21       1      0.074500    1.008000
    34    opls_140        1       C22      H22       1      0.074500    1.008000
    35    opls_136        1       C22      C23       1     -0.162900   12.011000
    36    opls_136        1       C22      C24       1     -0.165600   12.011000
    37    opls_140        1       C22      H25       1      0.073800    1.008000
    38    opls_140        1       C22      H26       1      0.073800    1.008000
    39    opls_140        1       C22      H27       1      0.074500    1.008000
    40    opls_140        1       C22      H28       1      0.074500    1.008000
    41    opls_136        1       C22      C29       1     -0.162900   12.011000
    42    opls_136        1       C22      C2A       1     -0.165600   12.011000
    43    opls_140        1       C22      H2B       1      0.073800    1.008000
    44    opls_140        1       C22      H2C       1      0.073800    1.008000
    45    opls_140        1       C22      H2D       1      0.074500    1.008000
    46    opls_140        1       C22      H2E       1      0.074500    1.008000
    47    opls_136        1       C22      C2F       1     -0.162900   12.011000
    48    opls_136        1       C22      C30       1     -0.165600   12.011000
    49    opls_140        1       C22      H31       1      0.073800    1.008000
    50    opls_140        1       C22      H32       1      0.073800    1.008000
    51    opls_140        1       C22      H33       1      0.074500    1.008000
    52    opls_140        1       C22      H34       1      0.074500    1.008000
    53    opls_136        1       C22      C35       1     -0.162900   12.011000
    54    opls_136        1       C22      C36       1     -0.165600   12.011000
    55    opls_140        1       C22      H37       1      0.073800    1.008000
    56    opls_140        1       C22      H38       1      0.073800    1.008000
    57    opls_140        1       C22      H39       1      0.074500    1.008000
    58    opls_140        1       C22      H3A       1      0.074500    1.008000
    59    opls_136        1       C22      C3B       1     -0.045400   12.011000
    60    opls_136        1       C22      C3C       1     -0.033900   12.011000
    61    opls_140        1       C22      H3D       1      0.052100    1.008000
    62    opls_140        1       C22      H3E       1      0.052100    1.008000
    63    opls_140        1       C22      H3F       1      0.054000    1.008000
    64    opls_140        1       C22      H40       1      0.054000    1.008000
    65    opls_908        1       C22      C41       1     -0.286000   12.011000
    66    opls_902        1       C22      N42       1     -0.106900   14.006700
    67    opls_908        1       C22      C43       1     -0.320300   12.011000
    68    opls_908        1       C22      C44       1     -0.390500   12.011000
    69    opls_157        1       C22      C45       1      0.328800   12.011000
    70    opls_157        1       C22      C46       1      0.327000   12.011000
    71    opls_154        1       C22      O47       1     -0.595500   15.999400
    72    opls_154        1       C22      O48       1     -0.581700   15.999400
    73    opls_140        1       C22      H49       1      0.140900    1.008000
    74    opls_140        1       C22      H4A       1      0.140900    1.008000
    75    opls_140        1       C22      H4B       1      0.140700    1.008000
    76    opls_140        1       C22      H4C       1      0.140700    1.008000
    77    opls_140        1       C22      H4D       1      0.169500    1.008000
    78    opls_140        1       C22      H4E       1      0.169500    1.008000
    79    opls_140        1       C22      H4F       1      0.006400    1.008000
    80    opls_140        1       C22      H50       1      0.006400    1.008000
    81    opls_140        1       C22      H51       1      0.003900    1.008000
    82    opls_140        1       C22      H52       1      0.003900    1.008000
    83    opls_155        1       C22      H53       1      0.404200    1.008000
    84    opls_155        1       C22      H54       1      0.401600    1.008000

[ bonds ]
; atom_i  atom_j  functype     r0 (nm)   k (kJ/mol/nm^2)
       1       2       1       0.1090    2.845120E+05
       1       3       1       0.1090    2.845120E+05
       1       4       1       0.1090    2.845120E+05
       1       5       1       0.1530    2.242624E+05
       5       6       1       0.1530    2.242624E+05
       5       7       1       0.1090    2.845120E+05
       5       8       1       0.1090    2.845120E+05
       6       9       1       0.1090    2.845120E+05
       6      10       1       0.1090    2.845120E+05
       6      11       1       0.1530    2.242624E+05
      11      12       1       0.1530    2.242624E+05
      11      13       1       0.1090    2.845120E+05
      11      14       1       0.1090    2.845120E+05
      12      15       1       0.1090    2.845120E+05
      12      16       1       0.1090    2.845120E+05
      12      17       1       0.1530    2.242624E+05
      17      18       1       0.1530    2.242624E+05
      17      19       1       0.1090    2.845120E+05
      17      20       1       0.1090    2.845120E+05
      18      21       1       0.1090    2.845120E+05
      18      22       1       0.1090    2.845120E+05
      18      23       1       0.1530    2.242624E+05
      23      24       1       0.1530    2.242624E+05
      23      25       1       0.1090    2.845120E+05
      23      26       1       0.1090    2.845120E+05
      24      27       1       0.1090    2.845120E+05
      24      28       1       0.1090    2.845120E+05
      24      29       1       0.1530    2.242624E+05
      29      30       1       0.1530    2.242624E+05
      29      31       1       0.1090    2.845120E+05
      29      32       1       0.1090    2.845120E+05
      30      33       1       0.1090    2.845120E+05
      30      34       1       0.1090    2.845120E+05
      30      35       1       0.1530    2.242624E+05
      35      36       1       0.1530    2.242624E+05
      35      37       1       0.1090    2.845120E+05
      35      38       1       0.1090    2.845120E+05
      36      39       1       0.1090    2.845120E+05
      36      40       1       0.1090    2.845120E+05
      36      41       1       0.1530    2.242624E+05
      41      42       1       0.1530    2.242624E+05
      41      43       1       0.1090    2.845120E+05
      41      44       1       0.1090    2.845120E+05
      42      45       1       0.1090    2.845120E+05
      42      46       1       0.1090    2.845120E+05
      42      47       1       0.1530    2.242624E+05
      47      48       1       0.1530    2.242624E+05
      47      49       1       0.1090    2.845120E+05
      47      50       1       0.1090    2.845120E+05
      48      51       1       0.1090    2.845120E+05
      48      52       1       0.1090    2.845120E+05
      48      53       1       0.1530    2.242624E+05
      53      54       1       0.1530    2.242624E+05
      53      55       1       0.1090    2.845120E+05
      53      56       1       0.1090    2.845120E+05
      54      57       1       0.1090    2.845120E+05
      54      58       1       0.1090    2.845120E+05
      54      59       1       0.1530    2.242624E+05
      59      60       1       0.1530    2.242624E+05
      59      61       1       0.1090    2.845120E+05
      59      62       1       0.1090    2.845120E+05
      60      63       1       0.1090    2.845120E+05
      60      64       1       0.1090    2.845120E+05
      60      65       1       0.1530    2.242624E+05
      65      66       1       0.1450    3.196576E+05
      65      73       1       0.1090    2.845120E+05
      65      74       1       0.1090    2.845120E+05
      66      67       1       0.1450    3.196576E+05
      66      68       1       0.1450    3.196576E+05
      67      69       1       0.1530    2.242624E+05
      67      75       1       0.1090    2.845120E+05
      67      76       1       0.1090    2.845120E+05
      68      70       1       0.1530    2.242624E+05
      68      77       1       0.1090    2.845120E+05
      68      78       1       0.1090    2.845120E+05
      69      71       1       0.1410    2.677760E+05
      69      79       1       0.1090    2.845120E+05
      69      80       1       0.1090    2.845120E+05
      70      72       1       0.1410    2.677760E+05
      70      81       1       0.1090    2.845120E+05
      70      82       1       0.1090    2.845120E+05
      71      83       1       0.0950    4.627504E+05
      72      84       1       0.0950    4.627504E+05

[ angles ]
; atom_i  atom_j  atom_k  functype    a0 (Deg.)  k (kJ/mol/rad^2)
       2       1       3       1        107.80    2.761440E+02
       2       1       4       1        107.80    2.761440E+02
       2       1       5       1        110.70    3.138000E+02
       3       1       4       1        107.80    2.761440E+02
       3       1       5       1        110.70    3.138000E+02
       4       1       5       1        110.70    3.138000E+02
       1       5       6       1        112.70    4.882740E+02
       1       5       7       1        110.70    3.138000E+02
       1       5       8       1        110.70    3.138000E+02
       6       5       7       1        110.70    3.138000E+02
       6       5       8       1        110.70    3.138000E+02
       7       5       8       1        107.80    2.761440E+02
       5       6       9       1        110.70    3.138000E+02
       5       6      10       1        110.70    3.138000E+02
       5       6      11       1        112.70    4.882740E+02
       9       6      10       1        107.80    2.761440E+02
       9       6      11       1        110.70    3.138000E+02
      10       6      11       1        110.70    3.138000E+02
       6      11      12       1        112.70    4.882740E+02
       6      11      13       1        110.70    3.138000E+02
       6      11      14       1        110.70    3.138000E+02
      12      11      13       1        110.70    3.138000E+02
      12      11      14       1        110.70    3.138000E+02
      13      11      14       1        107.80    2.761440E+02
      11      12      15       1        110.70    3.138000E+02
      11      12      16       1        110.70    3.138000E+02
      11      12      17       1        112.70    4.882740E+02
      15      12      16       1        107.80    2.761440E+02
      15      12      17       1        110.70    3.138000E+02
      16      12      17       1        110.70    3.138000E+02
      12      17      18       1        112.70    4.882740E+02
      12      17      19       1        110.70    3.138000E+02
      12      17      20       1        110.70    3.138000E+02
      18      17      19       1        110.70    3.138000E+02
      18      17      20       1        110.70    3.138000E+02
      19      17      20       1        107.80    2.761440E+02
      17      18      21       1        110.70    3.138000E+02
      17      18      22       1        110.70    3.138000E+02
      17      18      23       1        112.70    4.882740E+02
      21      18      22       1        107.80    2.761440E+02
      21      18      23       1        110.70    3.138000E+02
      22      18      23       1        110.70    3.138000E+02
      18      23      24       1        112.70    4.882740E+02
      18      23      25       1        110.70    3.138000E+02
      18      23      26       1        110.70    3.138000E+02
      24      23      25       1        110.70    3.138000E+02
      24      23      26       1        110.70    3.138000E+02
      25      23      26       1        107.80    2.761440E+02
      23      24      27       1        110.70    3.138000E+02
      23      24      28       1        110.70    3.138000E+02
      23      24      29       1        112.70    4.882740E+02
      27      24      28       1        107.80    2.761440E+02
      27      24      29       1        110.70    3.138000E+02
      28      24      29       1        110.70    3.138000E+02
      24      29      30       1        112.70    4.882740E+02
      24      29      31       1        110.70    3.138000E+02
      24      29      32       1        110.70    3.138000E+02
      30      29      31       1        110.70    3.138000E+02
      30      29      32       1        110.70    3.138000E+02
      31      29      32       1        107.80    2.761440E+02
      29      30      33       1        110.70    3.138000E+02
      29      30      34       1        110.70    3.138000E+02
      29      30      35       1        112.70    4.882740E+02
      33      30      34       1        107.80    2.761440E+02
      33      30      35       1        110.70    3.138000E+02
      34      30      35       1        110.70    3.138000E+02
      30      35      36       1        112.70    4.882740E+02
      30      35      37       1        110.70    3.138000E+02
      30      35      38       1        110.70    3.138000E+02
      36      35      37       1        110.70    3.138000E+02
      36      35      38       1        110.70    3.138000E+02
      37      35      38       1        107.80    2.761440E+02
      35      36      39       1        110.70    3.138000E+02
      35      36      40       1        110.70    3.138000E+02
      35      36      41       1        112.70    4.882740E+02
      39      36      40       1        107.80    2.761440E+02
      39      36      41       1        110.70    3.138000E+02
      40      36      41       1        110.70    3.138000E+02
      36      41      42       1        112.70    4.882740E+02
      36      41      43       1        110.70    3.138000E+02
      36      41      44       1        110.70    3.138000E+02
      42      41      43       1        110.70    3.138000E+02
      42      41      44       1        110.70    3.138000E+02
      43      41      44       1        107.80    2.761440E+02
      41      42      45       1        110.70    3.138000E+02
      41      42      46       1        110.70    3.138000E+02
      41      42      47       1        112.70    4.882740E+02
      45      42      46       1        107.80    2.761440E+02
      45      42      47       1        110.70    3.138000E+02
      46      42      47       1        110.70    3.138000E+02
      42      47      48       1        112.70    4.882740E+02
      42      47      49       1        110.70    3.138000E+02
      42      47      50       1        110.70    3.138000E+02
      48      47      49       1        110.70    3.138000E+02
      48      47      50       1        110.70    3.138000E+02
      49      47      50       1        107.80    2.761440E+02
      47      48      51       1        110.70    3.138000E+02
      47      48      52       1        110.70    3.138000E+02
      47      48      53       1        112.70    4.882740E+02
      51      48      52       1        107.80    2.761440E+02
      51      48      53       1        110.70    3.138000E+02
      52      48      53       1        110.70    3.138000E+02
      48      53      54       1        112.70    4.882740E+02
      48      53      55       1        110.70    3.138000E+02
      48      53      56       1        110.70    3.138000E+02
      54      53      55       1        110.70    3.138000E+02
      54      53      56       1        110.70    3.138000E+02
      55      53      56       1        107.80    2.761440E+02
      53      54      57       1        110.70    3.138000E+02
      53      54      58       1        110.70    3.138000E+02
      53      54      59       1        112.70    4.882740E+02
      57      54      58       1        107.80    2.761440E+02
      57      54      59       1        110.70    3.138000E+02
      58      54      59       1        110.70    3.138000E+02
      54      59      60       1        112.70    4.882740E+02
      54      59      61       1        110.70    3.138000E+02
      54      59      62       1        110.70    3.138000E+02
      60      59      61       1        110.70    3.138000E+02
      60      59      62       1        110.70    3.138000E+02
      61      59      62       1        107.80    2.761440E+02
      59      60      63       1        110.70    3.138000E+02
      59      60      64       1        110.70    3.138000E+02
      59      60      65       1        112.70    4.882740E+02
      63      60      64       1        107.80    2.761440E+02
      63      60      65       1        110.70    3.138000E+02
      64      60      65       1        110.70    3.138000E+02
      60      65      66       1        109.47    4.702820E+02
      60      65      73       1        110.70    3.138000E+02
      60      65      74       1        110.70    3.138000E+02
      66      65      73       1        109.50    2.928800E+02
      66      65      74       1        109.50    2.928800E+02
      73      65      74       1        107.80    2.761440E+02
      65      66      67       1        107.20    4.334620E+02
      65      66      68       1        107.20    4.334620E+02
      67      66      68       1        107.20    4.334620E+02
      66      67      69       1        109.47    4.702820E+02
      66      67      75       1        109.50    2.928800E+02
      66      67      76       1        109.50    2.928800E+02
      69      67      75       1        110.70    3.138000E+02
      69      67      76       1        110.70    3.138000E+02
      75      67      76       1        107.80    2.761440E+02
      66      68      70       1        109.47    4.702820E+02
      66      68      77       1        109.50    2.928800E+02
      66      68      78       1        109.50    2.928800E+02
      70      68      77       1        110.70    3.138000E+02
      70      68      78       1        110.70    3.138000E+02
      77      68      78       1        107.80    2.761440E+02
      67      69      71       1        109.50    4.184000E+02
      67      69      79       1        110.70    3.138000E+02
      67      69      80       1        110.70    3.138000E+02
      71      69      79       1        109.50    2.928800E+02
      71      69      80       1        109.50    2.928800E+02
      79      69      80       1        107.80    2.761440E+02
      68      70      72       1        109.50    4.184000E+02
      68      70      81       1        110.70    3.138000E+02
      68      70      82       1        110.70    3.138000E+02
      72      70      81       1        109.50    2.928800E+02
      72      70      82       1        109.50    2.928800E+02
      81      70      82       1        107.80    2.761440E+02
      69      71      83       1        108.50    4.602400E+02
      70      72      84       1        108.50    4.602400E+02

[ dihedrals ]
; PROPER DIHEDRAL ANGLES
; atom_i  atom_j  atom_k  atom_l  functype     c0          c1          c2          c3          c4          c5
       6       5       1       2       5     -0.0010      0.0000      1.2550      0.0000
       6       5       1       3       5     -0.0010      0.0000      1.2550      0.0000
       6       5       1       4       5     -0.0010      0.0000      1.2550      0.0000
       7       5       1       2       5     -0.0010      0.0000      1.2550      0.0000
       7       5       1       3       5     -0.0010      0.0000      1.2550      0.0000
       7       5       1       4       5     -0.0010      0.0000      1.2550      0.0000
       8       5       1       2       5     -0.0010      0.0000      1.2550      0.0000
       8       5       1       3       5     -0.0010      0.0000      1.2550      0.0000
       8       5       1       4       5     -0.0010      0.0000      1.2550      0.0000
       9       6       5       1       5     -0.0010      0.0000      1.2550      0.0000
       9       6       5       7       5     -0.0010      0.0000      1.2550      0.0000
       9       6       5       8       5     -0.0010      0.0000      1.2550      0.0000
      10       6       5       1       5     -0.0010      0.0000      1.2550      0.0000
      10       6       5       7       5     -0.0010      0.0000      1.2550      0.0000
      10       6       5       8       5     -0.0010      0.0000      1.2550      0.0000
      11       6       5       1       5      5.4390     -0.2090      0.8370      0.0000
      11       6       5       7       5     -0.0010      0.0000      1.2550      0.0000
      11       6       5       8       5     -0.0010      0.0000      1.2550      0.0000
      12      11       6       5       5      5.4390     -0.2090      0.8370      0.0000
      12      11       6       9       5     -0.0010      0.0000      1.2550      0.0000
      12      11       6      10       5     -0.0010      0.0000      1.2550      0.0000
      13      11       6       5       5     -0.0010      0.0000      1.2550      0.0000
      13      11       6       9       5     -0.0010      0.0000      1.2550      0.0000
      13      11       6      10       5     -0.0010      0.0000      1.2550      0.0000
      14      11       6       5       5     -0.0010      0.0000      1.2550      0.0000
      14      11       6       9       5     -0.0010      0.0000      1.2550      0.0000
      14      11       6      10       5     -0.0010      0.0000      1.2550      0.0000
      15      12      11       6       5     -0.0010      0.0000      1.2550      0.0000
      15      12      11      13       5     -0.0010      0.0000      1.2550      0.0000
      15      12      11      14       5     -0.0010      0.0000      1.2550      0.0000
      16      12      11       6       5     -0.0010      0.0000      1.2550      0.0000
      16      12      11      13       5     -0.0010      0.0000      1.2550      0.0000
      16      12      11      14       5     -0.0010      0.0000      1.2550      0.0000
      17      12      11       6       5      5.4390     -0.2090      0.8370      0.0000
      17      12      11      13       5     -0.0010      0.0000      1.2550      0.0000
      17      12      11      14       5     -0.0010      0.0000      1.2550      0.0000
      18      17      12      11       5      5.4390     -0.2090      0.8370      0.0000
      18      17      12      15       5     -0.0010      0.0000      1.2550      0.0000
      18      17      12      16       5     -0.0010      0.0000      1.2550      0.0000
      19      17      12      11       5     -0.0010      0.0000      1.2550      0.0000
      19      17      12      15       5     -0.0010      0.0000      1.2550      0.0000
      19      17      12      16       5     -0.0010      0.0000      1.2550      0.0000
      20      17      12      11       5     -0.0010      0.0000      1.2550      0.0000
      20      17      12      15       5     -0.0010      0.0000      1.2550      0.0000
      20      17      12      16       5     -0.0010      0.0000      1.2550      0.0000
      21      18      17      12       5     -0.0010      0.0000      1.2550      0.0000
      21      18      17      19       5     -0.0010      0.0000      1.2550      0.0000
      21      18      17      20       5     -0.0010      0.0000      1.2550      0.0000
      22      18      17      12       5     -0.0010      0.0000      1.2550      0.0000
      22      18      17      19       5     -0.0010      0.0000      1.2550      0.0000
      22      18      17      20       5     -0.0010      0.0000      1.2550      0.0000
      23      18      17      12       5      5.4390     -0.2090      0.8370      0.0000
      23      18      17      19       5     -0.0010      0.0000      1.2550      0.0000
      23      18      17      20       5     -0.0010      0.0000      1.2550      0.0000
      24      23      18      17       5      5.4390     -0.2090      0.8370      0.0000
      24      23      18      21       5     -0.0010      0.0000      1.2550      0.0000
      24      23      18      22       5     -0.0010      0.0000      1.2550      0.0000
      25      23      18      17       5     -0.0010      0.0000      1.2550      0.0000
      25      23      18      21       5     -0.0010      0.0000      1.2550      0.0000
      25      23      18      22       5     -0.0010      0.0000      1.2550      0.0000
      26      23      18      17       5     -0.0010      0.0000      1.2550      0.0000
      26      23      18      21       5     -0.0010      0.0000      1.2550      0.0000
      26      23      18      22       5     -0.0010      0.0000      1.2550      0.0000
      27      24      23      18       5     -0.0010      0.0000      1.2550      0.0000
      27      24      23      25       5     -0.0010      0.0000      1.2550      0.0000
      27      24      23      26       5     -0.0010      0.0000      1.2550      0.0000
      28      24      23      18       5     -0.0010      0.0000      1.2550      0.0000
      28      24      23      25       5     -0.0010      0.0000      1.2550      0.0000
      28      24      23      26       5     -0.0010      0.0000      1.2550      0.0000
      29      24      23      18       5      5.4390     -0.2090      0.8370      0.0000
      29      24      23      25       5     -0.0010      0.0000      1.2550      0.0000
      29      24      23      26       5     -0.0010      0.0000      1.2550      0.0000
      30      29      24      23       5      5.4390     -0.2090      0.8370      0.0000
      30      29      24      27       5     -0.0010      0.0000      1.2550      0.0000
      30      29      24      28       5     -0.0010      0.0000      1.2550      0.0000
      31      29      24      23       5     -0.0010      0.0000      1.2550      0.0000
      31      29      24      27       5     -0.0010      0.0000      1.2550      0.0000
      31      29      24      28       5     -0.0010      0.0000      1.2550      0.0000
      32      29      24      23       5     -0.0010      0.0000      1.2550      0.0000
      32      29      24      27       5     -0.0010      0.0000      1.2550      0.0000
      32      29      24      28       5     -0.0010      0.0000      1.2550      0.0000
      33      30      29      24       5     -0.0010      0.0000      1.2550      0.0000
      33      30      29      31       5     -0.0010      0.0000      1.2550      0.0000
      33      30      29      32       5     -0.0010      0.0000      1.2550      0.0000
      34      30      29      24       5     -0.0010      0.0000      1.2550      0.0000
      34      30      29      31       5     -0.0010      0.0000      1.2550      0.0000
      34      30      29      32       5     -0.0010      0.0000      1.2550      0.0000
      35      30      29      24       5      5.4390     -0.2090      0.8370      0.0000
      35      30      29      31       5     -0.0010      0.0000      1.2550      0.0000
      35      30      29      32       5     -0.0010      0.0000      1.2550      0.0000
      36      35      30      29       5      5.4390     -0.2090      0.8370      0.0000
      36      35      30      33       5     -0.0010      0.0000      1.2550      0.0000
      36      35      30      34       5     -0.0010      0.0000      1.2550      0.0000
      37      35      30      29       5     -0.0010      0.0000      1.2550      0.0000
      37      35      30      33       5     -0.0010      0.0000      1.2550      0.0000
      37      35      30      34       5     -0.0010      0.0000      1.2550      0.0000
      38      35      30      29       5     -0.0010      0.0000      1.2550      0.0000
      38      35      30      33       5     -0.0010      0.0000      1.2550      0.0000
      38      35      30      34       5     -0.0010      0.0000      1.2550      0.0000
      39      36      35      30       5     -0.0010      0.0000      1.2550      0.0000
      39      36      35      37       5     -0.0010      0.0000      1.2550      0.0000
      39      36      35      38       5     -0.0010      0.0000      1.2550      0.0000
      40      36      35      30       5     -0.0010      0.0000      1.2550      0.0000
      40      36      35      37       5     -0.0010      0.0000      1.2550      0.0000
      40      36      35      38       5     -0.0010      0.0000      1.2550      0.0000
      41      36      35      30       5      5.4390     -0.2090      0.8370      0.0000
      41      36      35      37       5     -0.0010      0.0000      1.2550      0.0000
      41      36      35      38       5     -0.0010      0.0000      1.2550      0.0000
      42      41      36      35       5      5.4390     -0.2090      0.8370      0.0000
      42      41      36      39       5     -0.0010      0.0000      1.2550      0.0000
      42      41      36      40       5     -0.0010      0.0000      1.2550      0.0000
      43      41      36      35       5     -0.0010      0.0000      1.2550      0.0000
      43      41      36      39       5     -0.0010      0.0000      1.2550      0.0000
      43      41      36      40       5     -0.0010      0.0000      1.2550      0.0000
      44      41      36      35       5     -0.0010      0.0000      1.2550      0.0000
      44      41      36      39       5     -0.0010      0.0000      1.2550      0.0000
      44      41      36      40       5     -0.0010      0.0000      1.2550      0.0000
      45      42      41      36       5     -0.0010      0.0000      1.2550      0.0000
      45      42      41      43       5     -0.0010      0.0000      1.2550      0.0000
      45      42      41      44       5     -0.0010      0.0000      1.2550      0.0000
      46      42      41      36       5     -0.0010      0.0000      1.2550      0.0000
      46      42      41      43       5     -0.0010      0.0000      1.2550      0.0000
      46      42      41      44       5     -0.0010      0.0000      1.2550      0.0000
      47      42      41      36       5      5.4390     -0.2090      0.8370      0.0000
      47      42      41      43       5     -0.0010      0.0000      1.2550      0.0000
      47      42      41      44       5     -0.0010      0.0000      1.2550      0.0000
      48      47      42      41       5      5.4390     -0.2090      0.8370      0.0000
      48      47      42      45       5     -0.0010      0.0000      1.2550      0.0000
      48      47      42      46       5     -0.0010      0.0000      1.2550      0.0000
      49      47      42      41       5     -0.0010      0.0000      1.2550      0.0000
      49      47      42      45       5     -0.0010      0.0000      1.2550      0.0000
      49      47      42      46       5     -0.0010      0.0000      1.2550      0.0000
      50      47      42      41       5     -0.0010      0.0000      1.2550      0.0000
      50      47      42      45       5     -0.0010      0.0000      1.2550      0.0000
      50      47      42      46       5     -0.0010      0.0000      1.2550      0.0000
      51      48      47      42       5     -0.0010      0.0000      1.2550      0.0000
      51      48      47      49       5     -0.0010      0.0000      1.2550      0.0000
      51      48      47      50       5     -0.0010      0.0000      1.2550      0.0000
      52      48      47      42       5     -0.0010      0.0000      1.2550      0.0000
      52      48      47      49       5     -0.0010      0.0000      1.2550      0.0000
      52      48      47      50       5     -0.0010      0.0000      1.2550      0.0000
      53      48      47      42       5      5.4390     -0.2090      0.8370      0.0000
      53      48      47      49       5     -0.0010      0.0000      1.2550      0.0000
      53      48      47      50       5     -0.0010      0.0000      1.2550      0.0000
      54      53      48      47       5      5.4390     -0.2090      0.8370      0.0000
      54      53      48      51       5     -0.0010      0.0000      1.2550      0.0000
      54      53      48      52       5     -0.0010      0.0000      1.2550      0.0000
      55      53      48      47       5     -0.0010      0.0000      1.2550      0.0000
      55      53      48      51       5     -0.0010      0.0000      1.2550      0.0000
      55      53      48      52       5     -0.0010      0.0000      1.2550      0.0000
      56      53      48      47       5     -0.0010      0.0000      1.2550      0.0000
      56      53      48      51       5     -0.0010      0.0000      1.2550      0.0000
      56      53      48      52       5     -0.0010      0.0000      1.2550      0.0000
      57      54      53      48       5     -0.0010      0.0000      1.2550      0.0000
      57      54      53      55       5     -0.0010      0.0000      1.2550      0.0000
      57      54      53      56       5     -0.0010      0.0000      1.2550      0.0000
      58      54      53      48       5     -0.0010      0.0000      1.2550      0.0000
      58      54      53      55       5     -0.0010      0.0000      1.2550      0.0000
      58      54      53      56       5     -0.0010      0.0000      1.2550      0.0000
      59      54      53      48       5      5.4390     -0.2090      0.8370      0.0000
      59      54      53      55       5     -0.0010      0.0000      1.2550      0.0000
      59      54      53      56       5     -0.0010      0.0000      1.2550      0.0000
      60      59      54      53       5      5.4390     -0.2090      0.8370      0.0000
      60      59      54      57       5     -0.0010      0.0000      1.2550      0.0000
      60      59      54      58       5     -0.0010      0.0000      1.2550      0.0000
      61      59      54      53       5     -0.0010      0.0000      1.2550      0.0000
      61      59      54      57       5     -0.0010      0.0000      1.2550      0.0000
      61      59      54      58       5     -0.0010      0.0000      1.2550      0.0000
      62      59      54      53       5     -0.0010      0.0000      1.2550      0.0000
      62      59      54      57       5     -0.0010      0.0000      1.2550      0.0000
      62      59      54      58       5     -0.0010      0.0000      1.2550      0.0000
      63      60      59      54       5     -0.0010      0.0000      1.2550      0.0000
      63      60      59      61       5     -0.0010      0.0000      1.2550      0.0000
      63      60      59      62       5     -0.0010      0.0000      1.2550      0.0000
      64      60      59      54       5     -0.0010      0.0000      1.2550      0.0000
      64      60      59      61       5     -0.0010      0.0000      1.2550      0.0000
      64      60      59      62       5     -0.0010      0.0000      1.2550      0.0000
      65      60      59      54       5      5.4390     -0.2090      0.8370      0.0000
      65      60      59      61       5     -0.0010      0.0000      1.2550      0.0000
      65      60      59      62       5     -0.0010      0.0000      1.2550      0.0000
      66      65      60      59       5     10.0070     -2.8200      2.3010      0.0000
      66      65      60      63       5     -4.2390     -2.9660      1.9790      0.0000
      66      65      60      64       5     -4.2390     -2.9660      1.9790      0.0000
      73      65      60      59       5     -0.0010      0.0000      1.2550      0.0000
      73      65      60      63       5     -0.0010      0.0000      1.2550      0.0000
      73      65      60      64       5     -0.0010      0.0000      1.2550      0.0000
      73      65      66      67       5     -0.0010      0.0000      2.3430      0.0000
      73      65      66      68       5     -0.0010      0.0000      2.3430      0.0000
      74      65      60      59       5     -0.0010      0.0000      1.2550      0.0000
      74      65      60      63       5     -0.0010      0.0000      1.2550      0.0000
      74      65      60      64       5     -0.0010      0.0000      1.2550      0.0000
      74      65      66      67       5     -0.0010      0.0000      2.3430      0.0000
      74      65      66      68       5     -0.0010      0.0000      2.3430      0.0000
      67      66      65      60       5      1.7400     -0.5360      2.9080      0.0000
      68      66      65      60       5      1.7400     -0.5360      2.9080      0.0000
      69      67      66      65       5      1.7400     -0.5360      2.9080      0.0000
      69      67      66      68       5      1.7400     -0.5360      2.9080      0.0000
      75      67      66      65       5     -0.0010      0.0000      2.3430      0.0000
      75      67      66      68       5     -0.0010      0.0000      2.3430      0.0000
      75      67      69      71       5      0.0000      0.0000      1.9580      0.0000
      76      67      66      65       5     -0.0010      0.0000      2.3430      0.0000
      76      67      66      68       5     -0.0010      0.0000      2.3430      0.0000
      76      67      69      71       5      0.0000      0.0000      1.9580      0.0000
      70      68      66      65       5      1.7400     -0.5360      2.9080      0.0000
      70      68      66      67       5      1.7400     -0.5360      2.9080      0.0000
      77      68      66      65       5     -0.0010      0.0000      2.3430      0.0000
      77      68      66      67       5     -0.0010      0.0000      2.3430      0.0000
      77      68      70      72       5      0.0000      0.0000      1.9580      0.0000
      78      68      66      65       5     -0.0010      0.0000      2.3430      0.0000
      78      68      66      67       5     -0.0010      0.0000      2.3430      0.0000
      78      68      70      72       5      0.0000      0.0000      1.9580      0.0000
      71      69      67      66       5     33.4720      0.0000      0.0000      0.0000
      79      69      67      66       5     -4.2390     -2.9660      1.9790      0.0000
      79      69      67      75       5     -0.0010      0.0000      1.2550      0.0000
      79      69      67      76       5     -0.0010      0.0000      1.2550      0.0000
      80      69      67      66       5     -4.2390     -2.9660      1.9790      0.0000
      80      69      67      75       5     -0.0010      0.0000      1.2550      0.0000
      80      69      67      76       5     -0.0010      0.0000      1.2550      0.0000
      72      70      68      66       5     33.4720      0.0000      0.0000      0.0000
      81      70      68      66       5     -4.2390     -2.9660      1.9790      0.0000
      81      70      68      77       5     -0.0010      0.0000      1.2550      0.0000
      81      70      68      78       5     -0.0010      0.0000      1.2550      0.0000
      82      70      68      66       5     -4.2390     -2.9660      1.9790      0.0000
      82      70      68      77       5     -0.0010      0.0000      1.2550      0.0000
      82      70      68      78       5     -0.0010      0.0000      1.2550      0.0000
      83      71      69      67       5     -1.4905     -0.7280      2.0585      0.0000
      83      71      69      79       5      0.0010      0.0000      1.8830      0.0000
      83      71      69      80       5      0.0010      0.0000      1.8830      0.0000
      84      72      70      68       5     -1.4905     -0.7280      2.0585      0.0000
      84      72      70      81       5      0.0010      0.0000      1.8830      0.0000
      84      72      70      82       5      0.0010      0.0000      1.8830      0.0000

; sigma_14 and epsilon_14 et.al here are calculated according to the mixing rules defined by force fields.
; These parameters are commented out by default because the 'gen-pairs' is set to yes in the [ defaults ] directive.
; If you want to risk mixing this toplogy file with other forcefields which has a different 1-4 scale factor, 
; you can remove these comments and set 'gen-pairs' in [ defaults ] directive to no.
[ pairs ]
; atom_i  atom_j  functype
       6       2       1  ;       6       2       2    0.500000   -0.121800    0.092400    0.295804    0.093088
       6       3       1  ;       6       3       2    0.500000   -0.121800    0.092400    0.295804    0.093088
       6       4       1  ;       6       4       2    0.500000   -0.121800    0.092400    0.295804    0.093088
       7       2       1  ;       7       2       2    0.500000    0.043800    0.092400    0.250000    0.062760
       7       3       1  ;       7       3       2    0.500000    0.043800    0.092400    0.250000    0.062760
       7       4       1  ;       7       4       2    0.500000    0.043800    0.092400    0.250000    0.062760
       8       2       1  ;       8       2       2    0.500000    0.043800    0.092400    0.250000    0.062760
       8       3       1  ;       8       3       2    0.500000    0.043800    0.092400    0.250000    0.062760
       8       4       1  ;       8       4       2    0.500000    0.043800    0.092400    0.250000    0.062760
       9       1       1  ;       9       1       2    0.500000    0.071200   -0.324700    0.295804    0.093088
       9       7       1  ;       9       7       2    0.500000    0.071200    0.043800    0.250000    0.062760
       9       8       1  ;       9       8       2    0.500000    0.071200    0.043800    0.250000    0.062760
      10       1       1  ;      10       1       2    0.500000    0.071200   -0.324700    0.295804    0.093088
      10       7       1  ;      10       7       2    0.500000    0.071200    0.043800    0.250000    0.062760
      10       8       1  ;      10       8       2    0.500000    0.071200    0.043800    0.250000    0.062760
      11       1       1  ;      11       1       2    0.500000   -0.162900   -0.324700    0.350000    0.138072
      11       7       1  ;      11       7       2    0.500000   -0.162900    0.043800    0.295804    0.093088
      11       8       1  ;      11       8       2    0.500000   -0.162900    0.043800    0.295804    0.093088
      12       5       1  ;      12       5       2    0.500000   -0.165600   -0.041900    0.350000    0.138072
      12       9       1  ;      12       9       2    0.500000   -0.165600    0.071200    0.295804    0.093088
      12      10       1  ;      12      10       2    0.500000   -0.165600    0.071200    0.295804    0.093088
      13       5       1  ;      13       5       2    0.500000    0.073800   -0.041900    0.295804    0.093088
      13       9       1  ;      13       9       2    0.500000    0.073800    0.071200    0.250000    0.062760
      13      10       1  ;      13      10       2    0.500000    0.073800    0.071200    0.250000    0.062760
      14       5       1  ;      14       5       2    0.500000    0.073800   -0.041900    0.295804    0.093088
      14       9       1  ;      14       9       2    0.500000    0.073800    0.071200    0.250000    0.062760
      14      10       1  ;      14      10       2    0.500000    0.073800    0.071200    0.250000    0.062760
      15       6       1  ;      15       6       2    0.500000    0.074500   -0.121800    0.295804    0.093088
      15      13       1  ;      15      13       2    0.500000    0.074500    0.073800    0.250000    0.062760
      15      14       1  ;      15      14       2    0.500000    0.074500    0.073800    0.250000    0.062760
      16       6       1  ;      16       6       2    0.500000    0.074500   -0.121800    0.295804    0.093088
      16      13       1  ;      16      13       2    0.500000    0.074500    0.073800    0.250000    0.062760
      16      14       1  ;      16      14       2    0.500000    0.074500    0.073800    0.250000    0.062760
      17       6       1  ;      17       6       2    0.500000   -0.162900   -0.121800    0.350000    0.138072
      17      13       1  ;      17      13       2    0.500000   -0.162900    0.073800    0.295804    0.093088
      17      14       1  ;      17      14       2    0.500000   -0.162900    0.073800    0.295804    0.093088
      18      11       1  ;      18      11       2    0.500000   -0.165600   -0.162900    0.350000    0.138072
      18      15       1  ;      18      15       2    0.500000   -0.165600    0.074500    0.295804    0.093088
      18      16       1  ;      18      16       2    0.500000   -0.165600    0.074500    0.295804    0.093088
      19      11       1  ;      19      11       2    0.500000    0.073800   -0.162900    0.295804    0.093088
      19      15       1  ;      19      15       2    0.500000    0.073800    0.074500    0.250000    0.062760
      19      16       1  ;      19      16       2    0.500000    0.073800    0.074500    0.250000    0.062760
      20      11       1  ;      20      11       2    0.500000    0.073800   -0.162900    0.295804    0.093088
      20      15       1  ;      20      15       2    0.500000    0.073800    0.074500    0.250000    0.062760
      20      16       1  ;      20      16       2    0.500000    0.073800    0.074500    0.250000    0.062760
      21      12       1  ;      21      12       2    0.500000    0.074500   -0.165600    0.295804    0.093088
      21      19       1  ;      21      19       2    0.500000    0.074500    0.073800    0.250000    0.062760
      21      20       1  ;      21      20       2    0.500000    0.074500    0.073800    0.250000    0.062760
      22      12       1  ;      22      12       2    0.500000    0.074500   -0.165600    0.295804    0.093088
      22      19       1  ;      22      19       2    0.500000    0.074500    0.073800    0.250000    0.062760
      22      20       1  ;      22      20       2    0.500000    0.074500    0.073800    0.250000    0.062760
      23      12       1  ;      23      12       2    0.500000   -0.162900   -0.165600    0.350000    0.138072
      23      19       1  ;      23      19       2    0.500000   -0.162900    0.073800    0.295804    0.093088
      23      20       1  ;      23      20       2    0.500000   -0.162900    0.073800    0.295804    0.093088
      24      17       1  ;      24      17       2    0.500000   -0.165600   -0.162900    0.350000    0.138072
      24      21       1  ;      24      21       2    0.500000   -0.165600    0.074500    0.295804    0.093088
      24      22       1  ;      24      22       2    0.500000   -0.165600    0.074500    0.295804    0.093088
      25      17       1  ;      25      17       2    0.500000    0.073800   -0.162900    0.295804    0.093088
      25      21       1  ;      25      21       2    0.500000    0.073800    0.074500    0.250000    0.062760
      25      22       1  ;      25      22       2    0.500000    0.073800    0.074500    0.250000    0.062760
      26      17       1  ;      26      17       2    0.500000    0.073800   -0.162900    0.295804    0.093088
      26      21       1  ;      26      21       2    0.500000    0.073800    0.074500    0.250000    0.062760
      26      22       1  ;      26      22       2    0.500000    0.073800    0.074500    0.250000    0.062760
      27      18       1  ;      27      18       2    0.500000    0.074500   -0.165600    0.295804    0.093088
      27      25       1  ;      27      25       2    0.500000    0.074500    0.073800    0.250000    0.062760
      27      26       1  ;      27      26       2    0.500000    0.074500    0.073800    0.250000    0.062760
      28      18       1  ;      28      18       2    0.500000    0.074500   -0.165600    0.295804    0.093088
      28      25       1  ;      28      25       2    0.500000    0.074500    0.073800    0.250000    0.062760
      28      26       1  ;      28      26       2    0.500000    0.074500    0.073800    0.250000    0.062760
      29      18       1  ;      29      18       2    0.500000   -0.162900   -0.165600    0.350000    0.138072
      29      25       1  ;      29      25       2    0.500000   -0.162900    0.073800    0.295804    0.093088
      29      26       1  ;      29      26       2    0.500000   -0.162900    0.073800    0.295804    0.093088
      30      23       1  ;      30      23       2    0.500000   -0.165600   -0.162900    0.350000    0.138072
      30      27       1  ;      30      27       2    0.500000   -0.165600    0.074500    0.295804    0.093088
      30      28       1  ;      30      28       2    0.500000   -0.165600    0.074500    0.295804    0.093088
      31      23       1  ;      31      23       2    0.500000    0.073800   -0.162900    0.295804    0.093088
      31      27       1  ;      31      27       2    0.500000    0.073800    0.074500    0.250000    0.062760
      31      28       1  ;      31      28       2    0.500000    0.073800    0.074500    0.250000    0.062760
      32      23       1  ;      32      23       2    0.500000    0.073800   -0.162900    0.295804    0.093088
      32      27       1  ;      32      27       2    0.500000    0.073800    0.074500    0.250000    0.062760
      32      28       1  ;      32      28       2    0.500000    0.073800    0.074500    0.250000    0.062760
      33      24       1  ;      33      24       2    0.500000    0.074500   -0.165600    0.295804    0.093088
      33      31       1  ;      33      31       2    0.500000    0.074500    0.073800    0.250000    0.062760
      33      32       1  ;      33      32       2    0.500000    0.074500    0.073800    0.250000    0.062760
      34      24       1  ;      34      24       2    0.500000    0.074500   -0.165600    0.295804    0.093088
      34      31       1  ;      34      31       2    0.500000    0.074500    0.073800    0.250000    0.062760
      34      32       1  ;      34      32       2    0.500000    0.074500    0.073800    0.250000    0.062760
      35      24       1  ;      35      24       2    0.500000   -0.162900   -0.165600    0.350000    0.138072
      35      31       1  ;      35      31       2    0.500000   -0.162900    0.073800    0.295804    0.093088
      35      32       1  ;      35      32       2    0.500000   -0.162900    0.073800    0.295804    0.093088
      36      29       1  ;      36      29       2    0.500000   -0.165600   -0.162900    0.350000    0.138072
      36      33       1  ;      36      33       2    0.500000   -0.165600    0.074500    0.295804    0.093088
      36      34       1  ;      36      34       2    0.500000   -0.165600    0.074500    0.295804    0.093088
      37      29       1  ;      37      29       2    0.500000    0.073800   -0.162900    0.295804    0.093088
      37      33       1  ;      37      33       2    0.500000    0.073800    0.074500    0.250000    0.062760
      37      34       1  ;      37      34       2    0.500000    0.073800    0.074500    0.250000    0.062760
      38      29       1  ;      38      29       2    0.500000    0.073800   -0.162900    0.295804    0.093088
      38      33       1  ;      38      33       2    0.500000    0.073800    0.074500    0.250000    0.062760
      38      34       1  ;      38      34       2    0.500000    0.073800    0.074500    0.250000    0.062760
      39      30       1  ;      39      30       2    0.500000    0.074500   -0.165600    0.295804    0.093088
      39      37       1  ;      39      37       2    0.500000    0.074500    0.073800    0.250000    0.062760
      39      38       1  ;      39      38       2    0.500000    0.074500    0.073800    0.250000    0.062760
      40      30       1  ;      40      30       2    0.500000    0.074500   -0.165600    0.295804    0.093088
      40      37       1  ;      40      37       2    0.500000    0.074500    0.073800    0.250000    0.062760
      40      38       1  ;      40      38       2    0.500000    0.074500    0.073800    0.250000    0.062760
      41      30       1  ;      41      30       2    0.500000   -0.162900   -0.165600    0.350000    0.138072
      41      37       1  ;      41      37       2    0.500000   -0.162900    0.073800    0.295804    0.093088
      41      38       1  ;      41      38       2    0.500000   -0.162900    0.073800    0.295804    0.093088
      42      35       1  ;      42      35       2    0.500000   -0.165600   -0.162900    0.350000    0.138072
      42      39       1  ;      42      39       2    0.500000   -0.165600    0.074500    0.295804    0.093088
      42      40       1  ;      42      40       2    0.500000   -0.165600    0.074500    0.295804    0.093088
      43      35       1  ;      43      35       2    0.500000    0.073800   -0.162900    0.295804    0.093088
      43      39       1  ;      43      39       2    0.500000    0.073800    0.074500    0.250000    0.062760
      43      40       1  ;      43      40       2    0.500000    0.073800    0.074500    0.250000    0.062760
      44      35       1  ;      44      35       2    0.500000    0.073800   -0.162900    0.295804    0.093088
      44      39       1  ;      44      39       2    0.500000    0.073800    0.074500    0.250000    0.062760
      44      40       1  ;      44      40       2    0.500000    0.073800    0.074500    0.250000    0.062760
      45      36       1  ;      45      36       2    0.500000    0.074500   -0.165600    0.295804    0.093088
      45      43       1  ;      45      43       2    0.500000    0.074500    0.073800    0.250000    0.062760
      45      44       1  ;      45      44       2    0.500000    0.074500    0.073800    0.250000    0.062760
      46      36       1  ;      46      36       2    0.500000    0.074500   -0.165600    0.295804    0.093088
      46      43       1  ;      46      43       2    0.500000    0.074500    0.073800    0.250000    0.062760
      46      44       1  ;      46      44       2    0.500000    0.074500    0.073800    0.250000    0.062760
      47      36       1  ;      47      36       2    0.500000   -0.162900   -0.165600    0.350000    0.138072
      47      43       1  ;      47      43       2    0.500000   -0.162900    0.073800    0.295804    0.093088
      47      44       1  ;      47      44       2    0.500000   -0.162900    0.073800    0.295804    0.093088
      48      41       1  ;      48      41       2    0.500000   -0.165600   -0.162900    0.350000    0.138072
      48      45       1  ;      48      45       2    0.500000   -0.165600    0.074500    0.295804    0.093088
      48      46       1  ;      48      46       2    0.500000   -0.165600    0.074500    0.295804    0.093088
      49      41       1  ;      49      41       2    0.500000    0.073800   -0.162900    0.295804    0.093088
      49      45       1  ;      49      45       2    0.500000    0.073800    0.074500    0.250000    0.062760
      49      46       1  ;      49      46       2    0.500000    0.073800    0.074500    0.250000    0.062760
      50      41       1  ;      50      41       2    0.500000    0.073800   -0.162900    0.295804    0.093088
      50      45       1  ;      50      45       2    0.500000    0.073800    0.074500    0.250000    0.062760
      50      46       1  ;      50      46       2    0.500000    0.073800    0.074500    0.250000    0.062760
      51      42       1  ;      51      42       2    0.500000    0.074500   -0.165600    0.295804    0.093088
      51      49       1  ;      51      49       2    0.500000    0.074500    0.073800    0.250000    0.062760
      51      50       1  ;      51      50       2    0.500000    0.074500    0.073800    0.250000    0.062760
      52      42       1  ;      52      42       2    0.500000    0.074500   -0.165600    0.295804    0.093088
      52      49       1  ;      52      49       2    0.500000    0.074500    0.073800    0.250000    0.062760
      52      50       1  ;      52      50       2    0.500000    0.074500    0.073800    0.250000    0.062760
      53      42       1  ;      53      42       2    0.500000   -0.162900   -0.165600    0.350000    0.138072
      53      49       1  ;      53      49       2    0.500000   -0.162900    0.073800    0.295804    0.093088
      53      50       1  ;      53      50       2    0.500000   -0.162900    0.073800    0.295804    0.093088
      54      47       1  ;      54      47       2    0.500000   -0.165600   -0.162900    0.350000    0.138072
      54      51       1  ;      54      51       2    0.500000   -0.165600    0.074500    0.295804    0.093088
      54      52       1  ;      54      52       2    0.500000   -0.165600    0.074500    0.295804    0.093088
      55      47       1  ;      55      47       2    0.500000    0.073800   -0.162900    0.295804    0.093088
      55      51       1  ;      55      51       2    0.500000    0.073800    0.074500    0.250000    0.062760
      55      52       1  ;      55      52       2    0.500000    0.073800    0.074500    0.250000    0.062760
      56      47       1  ;      56      47       2    0.500000    0.073800   -0.162900    0.295804    0.093088
      56      51       1  ;      56      51       2    0.500000    0.073800    0.074500    0.250000    0.062760
      56      52       1  ;      56      52       2    0.500000    0.073800    0.074500    0.250000    0.062760
      57      48       1  ;      57      48       2    0.500000    0.074500   -0.165600    0.295804    0.093088
      57      55       1  ;      57      55       2    0.500000    0.074500    0.073800    0.250000    0.062760
      57      56       1  ;      57      56       2    0.500000    0.074500    0.073800    0.250000    0.062760
      58      48       1  ;      58      48       2    0.500000    0.074500   -0.165600    0.295804    0.093088
      58      55       1  ;      58      55       2    0.500000    0.074500    0.073800    0.250000    0.062760
      58      56       1  ;      58      56       2    0.500000    0.074500    0.073800    0.250000    0.062760
      59      48       1  ;      59      48       2    0.500000   -0.045400   -0.165600    0.350000    0.138072
      59      55       1  ;      59      55       2    0.500000   -0.045400    0.073800    0.295804    0.093088
      59      56       1  ;      59      56       2    0.500000   -0.045400    0.073800    0.295804    0.093088
      60      53       1  ;      60      53       2    0.500000   -0.033900   -0.162900    0.350000    0.138072
      60      57       1  ;      60      57       2    0.500000   -0.033900    0.074500    0.295804    0.093088
      60      58       1  ;      60      58       2    0.500000   -0.033900    0.074500    0.295804    0.093088
      61      53       1  ;      61      53       2    0.500000    0.052100   -0.162900    0.295804    0.093088
      61      57       1  ;      61      57       2    0.500000    0.052100    0.074500    0.250000    0.062760
      61      58       1  ;      61      58       2    0.500000    0.052100    0.074500    0.250000    0.062760
      62      53       1  ;      62      53       2    0.500000    0.052100   -0.162900    0.295804    0.093088
      62      57       1  ;      62      57       2    0.500000    0.052100    0.074500    0.250000    0.062760
      62      58       1  ;      62      58       2    0.500000    0.052100    0.074500    0.250000    0.062760
      63      54       1  ;      63      54       2    0.500000    0.054000   -0.165600    0.295804    0.093088
      63      61       1  ;      63      61       2    0.500000    0.054000    0.052100    0.250000    0.062760
      63      62       1  ;      63      62       2    0.500000    0.054000    0.052100    0.250000    0.062760
      64      54       1  ;      64      54       2    0.500000    0.054000   -0.165600    0.295804    0.093088
      64      61       1  ;      64      61       2    0.500000    0.054000    0.052100    0.250000    0.062760
      64      62       1  ;      64      62       2    0.500000    0.054000    0.052100    0.250000    0.062760
      65      54       1  ;      65      54       2    0.500000   -0.286000   -0.165600    0.350000    0.138072
      65      61       1  ;      65      61       2    0.500000   -0.286000    0.052100    0.295804    0.093088
      65      62       1  ;      65      62       2    0.500000   -0.286000    0.052100    0.295804    0.093088
      66      59       1  ;      66      59       2    0.500000   -0.106900   -0.045400    0.339853    0.221594
      66      63       1  ;      66      63       2    0.500000   -0.106900    0.054000    0.287228    0.149399
      66      64       1  ;      66      64       2    0.500000   -0.106900    0.054000    0.287228    0.149399
      73      59       1  ;      73      59       2    0.500000    0.140900   -0.045400    0.295804    0.093088
      73      63       1  ;      73      63       2    0.500000    0.140900    0.054000    0.250000    0.062760
      73      64       1  ;      73      64       2    0.500000    0.140900    0.054000    0.250000    0.062760
      73      67       1  ;      73      67       2    0.500000    0.140900   -0.320300    0.295804    0.093088
      73      68       1  ;      73      68       2    0.500000    0.140900   -0.390500    0.295804    0.093088
      74      59       1  ;      74      59       2    0.500000    0.140900   -0.045400    0.295804    0.093088
      74      63       1  ;      74      63       2    0.500000    0.140900    0.054000    0.250000    0.062760
      74      64       1  ;      74      64       2    0.500000    0.140900    0.054000    0.250000    0.062760
      74      67       1  ;      74      67       2    0.500000    0.140900   -0.320300    0.295804    0.093088
      74      68       1  ;      74      68       2    0.500000    0.140900   -0.390500    0.295804    0.093088
      67      60       1  ;      67      60       2    0.500000   -0.320300   -0.033900    0.350000    0.138072
      68      60       1  ;      68      60       2    0.500000   -0.390500   -0.033900    0.350000    0.138072
      69      65       1  ;      69      65       2    0.500000    0.328800   -0.286000    0.350000    0.138072
      69      68       1  ;      69      68       2    0.500000    0.328800   -0.390500    0.350000    0.138072
      75      65       1  ;      75      65       2    0.500000    0.140700   -0.286000    0.295804    0.093088
      75      68       1  ;      75      68       2    0.500000    0.140700   -0.390500    0.295804    0.093088
      75      71       1  ;      75      71       2    0.500000    0.140700   -0.595500    0.279285    0.149399
      76      65       1  ;      76      65       2    0.500000    0.140700   -0.286000    0.295804    0.093088
      76      68       1  ;      76      68       2    0.500000    0.140700   -0.390500    0.295804    0.093088
      76      71       1  ;      76      71       2    0.500000    0.140700   -0.595500    0.279285    0.149399
      70      65       1  ;      70      65       2    0.500000    0.327000   -0.286000    0.350000    0.138072
      70      67       1  ;      70      67       2    0.500000    0.327000   -0.320300    0.350000    0.138072
      77      65       1  ;      77      65       2    0.500000    0.169500   -0.286000    0.295804    0.093088
      77      67       1  ;      77      67       2    0.500000    0.169500   -0.320300    0.295804    0.093088
      77      72       1  ;      77      72       2    0.500000    0.169500   -0.581700    0.279285    0.149399
      78      65       1  ;      78      65       2    0.500000    0.169500   -0.286000    0.295804    0.093088
      78      67       1  ;      78      67       2    0.500000    0.169500   -0.320300    0.295804    0.093088
      78      72       1  ;      78      72       2    0.500000    0.169500   -0.581700    0.279285    0.149399
      71      66       1  ;      71      66       2    0.500000   -0.595500   -0.106900    0.320874    0.355640
      79      66       1  ;      79      66       2    0.500000    0.006400   -0.106900    0.287228    0.149399
      79      75       1  ;      79      75       2    0.500000    0.006400    0.140700    0.250000    0.062760
      79      76       1  ;      79      76       2    0.500000    0.006400    0.140700    0.250000    0.062760
      80      66       1  ;      80      66       2    0.500000    0.006400   -0.106900    0.287228    0.149399
      80      75       1  ;      80      75       2    0.500000    0.006400    0.140700    0.250000    0.062760
      80      76       1  ;      80      76       2    0.500000    0.006400    0.140700    0.250000    0.062760
      72      66       1  ;      72      66       2    0.500000   -0.581700   -0.106900    0.320874    0.355640
      81      66       1  ;      81      66       2    0.500000    0.003900   -0.106900    0.287228    0.149399
      81      77       1  ;      81      77       2    0.500000    0.003900    0.169500    0.250000    0.062760
      81      78       1  ;      81      78       2    0.500000    0.003900    0.169500    0.250000    0.062760
      82      66       1  ;      82      66       2    0.500000    0.003900   -0.106900    0.287228    0.149399
      82      77       1  ;      82      77       2    0.500000    0.003900    0.169500    0.250000    0.062760
      82      78       1  ;      82      78       2    0.500000    0.003900    0.169500    0.250000    0.062760
      83      67       1  ;      83      67       2    0.500000    0.404200   -0.320300    0.000000    0.000000
      83      79       1  ;      83      79       2    0.500000    0.404200    0.006400    0.000000    0.000000
      83      80       1  ;      83      80       2    0.500000    0.404200    0.006400    0.000000    0.000000
      84      68       1  ;      84      68       2    0.500000    0.401600   -0.390500    0.000000    0.000000
      84      81       1  ;      84      81       2    0.500000    0.401600    0.003900    0.000000    0.000000
      84      82       1  ;      84      82       2    0.500000    0.401600    0.003900    0.000000    0.000000
