# Supplementary material for: Unlocking Cryogenic Self‐Assembly of Lyotropic Liquid Crystals: A Molecular Perspective From Short‐Range to Long‐Range Scales
Source: Adv Sci (Weinh). 2025 Sep 15;12(45):e12502. doi: 10.1002/advs.202512502 (PMC12677639; doi:10.1002/advs.202512502)
Supplement: Supplementary file 2 — Supporting Information [file ADVS-12-e12502-s002.zip › PG.gro]

PG
   13
    1 PG    C00    1   0.444   0.605   0.541 -0.2682 -0.3597  0.0255
    1 PG    C01    2   0.526   0.475   0.548 -0.0885 -0.4451 -0.1933
    1 PG    C02    3   0.527   0.403   0.416  0.3005  0.3290  0.8088
    1 PG    H03    4   0.429   0.370   0.381  0.2637  0.4958  0.7524
    1 PG    H04    5   0.582   0.310   0.424  2.1359  1.5100  3.2920
    1 PG    H05    6   0.588   0.444   0.335 -0.7244  0.3549  0.0240
    1 PG    O06    7   0.664   0.509   0.572 -0.4380  0.0938  0.1153
    1 PG    H07    8   0.479   0.419   0.629  2.0850 -1.2196  0.5756
    1 PG    H08    9   0.702   0.452   0.637 -1.4401  0.0190  0.6589
    1 PG    O09   10   0.317   0.576   0.491  0.0435  0.0412  0.2330
    1 PG    H0A   11   0.492   0.689   0.490  1.0435 -0.5888  0.8073
    1 PG    H0B   12   0.427   0.651   0.638 -1.3364  2.1147 -1.2474
    1 PG    H0C   13   0.319   0.603   0.400 -0.9235 -1.1702 -0.1594
   1.00000   1.00000   1.00000
