# Supplementary material for: Unlocking Cryogenic Self‐Assembly of Lyotropic Liquid Crystals: A Molecular Perspective From Short‐Range to Long‐Range Scales
Source: Adv Sci (Weinh). 2025 Sep 15;12(45):e12502. doi: 10.1002/advs.202512502 (PMC12677639; doi:10.1002/advs.202512502)
Supplement: Supplementary file 2 — Supporting Information [file ADVS-12-e12502-s002.zip › PG.itp]

;PG

[ moleculetype ]
; Name               nrexcl
PG                   3
[ atoms ]
;   nr       type  resnr residue  atom   cgnr     charge       mass  
     1   opls_800      1    PG   C00      1     0.0053    12.0110 
     2   opls_801      1    PG   C01      1     0.0275    12.0110 
     3   opls_802      1    PG   C02      1    -0.2821    12.0110 
     4   opls_803      1    PG   H03      1     0.0937     1.0080 
     5   opls_804      1    PG   H04      1     0.0937     1.0080 
     6   opls_805      1    PG   H05      1     0.0937     1.0080 
     7   opls_806      1    PG   O06      1    -0.5593    15.9990 
     8   opls_807      1    PG   H07      1     0.0709     1.0080 
     9   opls_808      1    PG   H08      1     0.4087     1.0080 
    10   opls_809      1    PG   O09      1    -0.5593    15.9990 
    11   opls_810      1    PG   H0A      1     0.1027     1.0080 
    12   opls_811      1    PG   H0B      1     0.1027     1.0080 
    13   opls_812      1    PG   H0C      1     0.4018     1.0080 
[ bonds ]
    2     1     1      0.1529 224262.400
    3     2     1      0.1529 224262.400
    4     3     1      0.1090 284512.000
    5     3     1      0.1090 284512.000
    6     3     1      0.1090 284512.000
    7     2     1      0.1410 267776.000
    8     2     1      0.1090 284512.000
    9     7     1      0.0945 462750.400
   10     1     1      0.1410 267776.000
   11     1     1      0.1090 284512.000
   12     1     1      0.1090 284512.000
   13    10     1      0.0945 462750.400

[ angles ]
;  ai    aj    ak funct            c0            c1            c2            c3 
    1     2     3     1    112.700    488.273
    2     3     4     1    110.700    313.800
    2     3     5     1    110.700    313.800
    2     3     6     1    110.700    313.800
    1     2     7     1    109.500    418.400
    1     2     8     1    110.700    313.800
    2     7     9     1    108.500    460.240
    2     1    10     1    109.500    418.400
    2     1    11     1    110.700    313.800
    2     1    12     1    110.700    313.800
    1    10    13     1    108.500    460.240
   10     1    11     1    109.500    292.880
    4     3     6     1    107.800    276.144
    3     2     7     1    109.500    418.400
   11     1    12     1    107.800    276.144
    7     2     8     1    109.500    292.880
   10     1    12     1    109.500    292.880
    4     3     5     1    107.800    276.144
    5     3     6     1    107.800    276.144
    3     2     8     1    110.700    313.800

[ dihedrals ]
; IMPROPER DIHEDRAL ANGLES 
;  ai    aj    ak    al funct            c0            c1            c2            c3            c4            c5

[ dihedrals ]
; PROPER DIHEDRAL ANGLES
;  ai    aj    ak    al funct            c0            c1            c2            c3            c4            c5
    4    3    2    1        3       0.628   1.883   0.000  -2.510  -0.000   0.000
    6    3    2    1        3       0.628   1.883   0.000  -2.510  -0.000   0.000
   12    1    2    3        3       0.628   1.883   0.000  -2.510  -0.000   0.000
   11    1    2    3        3       0.628   1.883   0.000  -2.510  -0.000   0.000
    5    3    2    1        3       0.628   1.883   0.000  -2.510  -0.000   0.000
   11    1    2    8        3       0.628   1.883   0.000  -2.510  -0.000   0.000
    8    2    3    5        3       0.628   1.883   0.000  -2.510  -0.000   0.000
   12    1    2    8        3       0.628   1.883   0.000  -2.510  -0.000   0.000
    8    2    3    4        3       0.628   1.883   0.000  -2.510  -0.000   0.000
    8    2    3    6        3       0.628   1.883   0.000  -2.510  -0.000   0.000
   11    1    2    7        3       0.979   2.937   0.000  -3.916  -0.000   0.000
   12    1    2    7        3       0.979   2.937   0.000  -3.916  -0.000   0.000
   13   10    1    2        3      -0.444   3.833   0.728  -4.117  -0.000   0.000
    9    7    2    1        3      -0.444   3.833   0.728  -4.117  -0.000   0.000
    9    7    2    3        3      -0.444   3.833   0.728  -4.117  -0.000   0.000
   13   10    1   11        3       0.736   2.209   0.000  -2.946  -0.000   0.000
    9    7    2    8        3       0.736   2.209   0.000  -2.946  -0.000   0.000
   13   10    1   12        3       0.736   2.209   0.000  -2.946  -0.000   0.000
   10    1    2    3        3      -3.247   3.247   0.000  -0.000  -0.000   0.000
    7    2    3    6        3       0.979   2.937   0.000  -3.916  -0.000   0.000
    7    2    3    4        3       0.979   2.937   0.000  -3.916  -0.000   0.000
   10    1    2    8        3       0.979   2.937   0.000  -3.916  -0.000   0.000
    7    2    3    5        3       0.979   2.937   0.000  -3.916  -0.000   0.000
   10    1    2    7        3      19.891  -19.891   0.000  -0.000  -0.000   0.000

[ pairs ]
     1     4    1
     1     5    1
     1     6    1
     1     9    1
     4     7    1
     5     7    1
     4     8    1
     3     9    1
     6     7    1
     5     8    1
     3    10    1
     6     8    1
     3    11    1
     3    12    1
     2    13    1
     8     9    1
     7    10    1
     8    10    1
     7    11    1
     8    11    1
     7    12    1
     8    12    1
    11    13    1
    12    13    1
