# Supplementary material for: Unlocking Cryogenic Self‐Assembly of Lyotropic Liquid Crystals: A Molecular Perspective From Short‐Range to Long‐Range Scales
Source: Adv Sci (Weinh). 2025 Sep 15;12(45):e12502. doi: 10.1002/advs.202512502 (PMC12677639; doi:10.1002/advs.202512502)
Supplement: Supplementary file 2 — Supporting Information [file ADVS-12-e12502-s002.zip › C12_DEA.gro]

C12-DEA
    54
    1C12    C01    1   0.103   0.008  -0.005
    1C12    H02    2   0.065  -0.062  -0.080
    1C12    H03    3   0.065   0.108  -0.029
    1C12    H04    4   0.065  -0.022   0.093
    1C12    C05    5   0.255   0.008  -0.005
    1C12    C06    6   0.311   0.105   0.098
    1C12    H07    7   0.292   0.035  -0.105
    1C12    H08    8   0.292  -0.093   0.016
    1C12    H09    9   0.275   0.078   0.198
    1C12    H0A   10   0.275   0.207   0.077
    1C12    C0B   11   0.463   0.105   0.098
    1C12    C0C   12   0.519   0.203   0.202
    1C12    H0D   13   0.499   0.133  -0.002
    1C12    H0E   14   0.499   0.004   0.119
    1C12    H0F   15   0.483   0.176   0.302
    1C12    H10   16   0.482   0.304   0.181
    1C12    C11   17   0.671   0.203   0.201
    1C12    C12   18   0.726   0.301   0.305
    1C12    H13   19   0.707   0.230   0.102
    1C12    H14   20   0.707   0.102   0.222
    1C12    H15   21   0.691   0.273   0.405
    1C12    H16   22   0.690   0.402   0.284
    1C12    C17   23   0.878   0.301   0.305
    1C12    C18   24   0.934   0.398   0.408
    1C12    H19   25   0.914   0.328   0.205
    1C12    H1A   26   0.915   0.200   0.325
    1C12    H1B   27   0.898   0.371   0.508
    1C12    H1C   28   0.898   0.500   0.388
    1C12    C1D   29   1.086   0.399   0.408
    1C12    C1E   30   1.142   0.496   0.511
    1C12    H1F   31   1.122   0.426   0.308
    1C12    H20   32   1.123   0.298   0.428
    1C12    H21   33   1.106   0.469   0.611
    1C12    H22   34   1.105   0.598   0.491
    1C12    C23   35   1.294   0.497   0.511
    1C12    N24   36   1.357   0.589   0.608
    1C12    C25   37   1.313   0.555   0.747
    1C12    C26   38   1.506   0.579   0.598
    1C12    C27   39   1.364   0.649   0.857
    1C12    C28   40   1.564   0.618   0.461
    1C12    O29   41   1.329   0.784   0.829
    1C12    O2A   42   1.521   0.749   0.424
    1C12    H2B   43   1.323   0.527   0.409
    1C12    H2C   44   1.330   0.394   0.525
    1C12    H2D   45   1.340   0.452   0.772
    1C12    H2E   46   1.204   0.563   0.751
    1C12    H2F   47   1.540   0.478   0.625
    1C12    H30   48   1.550   0.649   0.670
    1C12    H31   49   1.472   0.644   0.870
    1C12    H32   50   1.319   0.622   0.953
    1C12    H33   51   1.536   0.548   0.382
    1C12    H34   52   1.673   0.619   0.466
    1C12    H35   53   1.346   0.796   0.734
    1C12    H36   54   1.426   0.753   0.449
   0.00000   0.00000   0.00000
