# Supplementary material for: Unlocking Cryogenic Self‐Assembly of Lyotropic Liquid Crystals: A Molecular Perspective From Short‐Range to Long‐Range Scales
Source: Adv Sci (Weinh). 2025 Sep 15;12(45):e12502. doi: 10.1002/advs.202512502 (PMC12677639; doi:10.1002/advs.202512502)
Supplement: Supplementary file 2 — Supporting Information [file ADVS-12-e12502-s002.zip › C12_DEA.itp]

; C12-DEA

[ moleculetype ]
; name          nrexcl
C12       3

[ atoms ]
;  Index    type       residue  resname    atom      cgnr     charge       mass
     1    opls_135        1       C12      C01       1     -0.331600   12.011000
     2    opls_140        1       C12      H02       1      0.090600    1.008000
     3    opls_140        1       C12      H03       1      0.090600    1.008000
     4    opls_140        1       C12      H04       1      0.090600    1.008000
     5    opls_136        1       C12      C05       1     -0.042800   12.011000
     6    opls_136        1       C12      C06       1     -0.124400   12.011000
     7    opls_140        1       C12      H07       1      0.042900    1.008000
     8    opls_140        1       C12      H08       1      0.042900    1.008000
     9    opls_140        1       C12      H09       1      0.069800    1.008000
    10    opls_140        1       C12      H0A       1      0.069800    1.008000
    11    opls_136        1       C12      C0B       1     -0.166300   12.011000
    12    opls_136        1       C12      C0C       1     -0.169200   12.011000
    13    opls_140        1       C12      H0D       1      0.072300    1.008000
    14    opls_140        1       C12      H0E       1      0.072300    1.008000
    15    opls_140        1       C12      H0F       1      0.073000    1.008000
    16    opls_140        1       C12      H10       1      0.073000    1.008000
    17    opls_136        1       C12      C11       1     -0.166300   12.011000
    18    opls_136        1       C12      C12       1     -0.169200   12.011000
    19    opls_140        1       C12      H13       1      0.072300    1.008000
    20    opls_140        1       C12      H14       1      0.072300    1.008000
    21    opls_140        1       C12      H15       1      0.073000    1.008000
    22    opls_140        1       C12      H16       1      0.073000    1.008000
    23    opls_136        1       C12      C17       1     -0.166300   12.011000
    24    opls_136        1       C12      C18       1     -0.169200   12.011000
    25    opls_140        1       C12      H19       1      0.072300    1.008000
    26    opls_140        1       C12      H1A       1      0.072300    1.008000
    27    opls_140        1       C12      H1B       1      0.073000    1.008000
    28    opls_140        1       C12      H1C       1      0.073000    1.008000
    29    opls_136        1       C12      C1D       1     -0.046200   12.011000
    30    opls_136        1       C12      C1E       1     -0.034600   12.011000
    31    opls_140        1       C12      H1F       1      0.051100    1.008000
    32    opls_140        1       C12      H20       1      0.051100    1.008000
    33    opls_140        1       C12      H21       1      0.053000    1.008000
    34    opls_140        1       C12      H22       1      0.053000    1.008000
    35    opls_908        1       C12      C23       1     -0.292100   12.011000
    36    opls_902        1       C12      N24       1     -0.109100   14.006700
    37    opls_908        1       C12      C25       1     -0.327100   12.011000
    38    opls_908        1       C12      C26       1     -0.398800   12.011000
    39    opls_157        1       C12      C27       1      0.322500   12.011000
    40    opls_157        1       C12      C28       1      0.320800   12.011000
    41    opls_154        1       C12      O29       1     -0.608300   15.999400
    42    opls_154        1       C12      O2A       1     -0.594000   15.999400
    43    opls_140        1       C12      H2B       1      0.138200    1.008000
    44    opls_140        1       C12      H2C       1      0.138200    1.008000
    45    opls_140        1       C12      H2D       1      0.138000    1.008000
    46    opls_140        1       C12      H2E       1      0.138000    1.008000
    47    opls_140        1       C12      H2F       1      0.166200    1.008000
    48    opls_140        1       C12      H30       1      0.166200    1.008000
    49    opls_140        1       C12      H31       1      0.006200    1.008000
    50    opls_140        1       C12      H32       1      0.006200    1.008000
    51    opls_140        1       C12      H33       1      0.003800    1.008000
    52    opls_140        1       C12      H34       1      0.003800    1.008000
    53    opls_155        1       C12      H35       1      0.396400    1.008000
    54    opls_155        1       C12      H36       1      0.393800    1.008000

[ bonds ]
; atom_i  atom_j  functype     r0 (nm)   k (kJ/mol/nm^2)
       1       2       1       0.1090    2.845120E+05
       1       3       1       0.1090    2.845120E+05
       1       4       1       0.1090    2.845120E+05
       1       5       1       0.1530    2.242624E+05
       5       6       1       0.1530    2.242624E+05
       5       7       1       0.1090    2.845120E+05
       5       8       1       0.1090    2.845120E+05
       6       9       1       0.1090    2.845120E+05
       6      10       1       0.1090    2.845120E+05
       6      11       1       0.1530    2.242624E+05
      11      12       1       0.1530    2.242624E+05
      11      13       1       0.1090    2.845120E+05
      11      14       1       0.1090    2.845120E+05
      12      15       1       0.1090    2.845120E+05
      12      16       1       0.1090    2.845120E+05
      12      17       1       0.1530    2.242624E+05
      17      18       1       0.1530    2.242624E+05
      17      19       1       0.1090    2.845120E+05
      17      20       1       0.1090    2.845120E+05
      18      21       1       0.1090    2.845120E+05
      18      22       1       0.1090    2.845120E+05
      18      23       1       0.1530    2.242624E+05
      23      24       1       0.1530    2.242624E+05
      23      25       1       0.1090    2.845120E+05
      23      26       1       0.1090    2.845120E+05
      24      27       1       0.1090    2.845120E+05
      24      28       1       0.1090    2.845120E+05
      24      29       1       0.1530    2.242624E+05
      29      30       1       0.1530    2.242624E+05
      29      31       1       0.1090    2.845120E+05
      29      32       1       0.1090    2.845120E+05
      30      33       1       0.1090    2.845120E+05
      30      34       1       0.1090    2.845120E+05
      30      35       1       0.1530    2.242624E+05
      35      36       1       0.1450    3.196576E+05
      35      43       1       0.1090    2.845120E+05
      35      44       1       0.1090    2.845120E+05
      36      37       1       0.1450    3.196576E+05
      36      38       1       0.1450    3.196576E+05
      37      39       1       0.1530    2.242624E+05
      37      45       1       0.1090    2.845120E+05
      37      46       1       0.1090    2.845120E+05
      38      40       1       0.1530    2.242624E+05
      38      47       1       0.1090    2.845120E+05
      38      48       1       0.1090    2.845120E+05
      39      41       1       0.1410    2.677760E+05
      39      49       1       0.1090    2.845120E+05
      39      50       1       0.1090    2.845120E+05
      40      42       1       0.1410    2.677760E+05
      40      51       1       0.1090    2.845120E+05
      40      52       1       0.1090    2.845120E+05
      41      53       1       0.0950    4.627504E+05
      42      54       1       0.0950    4.627504E+05

[ angles ]
; atom_i  atom_j  atom_k  functype    a0 (Deg.)  k (kJ/mol/rad^2)
       2       1       3       1        107.80    2.761440E+02
       2       1       4       1        107.80    2.761440E+02
       2       1       5       1        110.70    3.138000E+02
       3       1       4       1        107.80    2.761440E+02
       3       1       5       1        110.70    3.138000E+02
       4       1       5       1        110.70    3.138000E+02
       1       5       6       1        112.70    4.882740E+02
       1       5       7       1        110.70    3.138000E+02
       1       5       8       1        110.70    3.138000E+02
       6       5       7       1        110.70    3.138000E+02
       6       5       8       1        110.70    3.138000E+02
       7       5       8       1        107.80    2.761440E+02
       5       6       9       1        110.70    3.138000E+02
       5       6      10       1        110.70    3.138000E+02
       5       6      11       1        112.70    4.882740E+02
       9       6      10       1        107.80    2.761440E+02
       9       6      11       1        110.70    3.138000E+02
      10       6      11       1        110.70    3.138000E+02
       6      11      12       1        112.70    4.882740E+02
       6      11      13       1        110.70    3.138000E+02
       6      11      14       1        110.70    3.138000E+02
      12      11      13       1        110.70    3.138000E+02
      12      11      14       1        110.70    3.138000E+02
      13      11      14       1        107.80    2.761440E+02
      11      12      15       1        110.70    3.138000E+02
      11      12      16       1        110.70    3.138000E+02
      11      12      17       1        112.70    4.882740E+02
      15      12      16       1        107.80    2.761440E+02
      15      12      17       1        110.70    3.138000E+02
      16      12      17       1        110.70    3.138000E+02
      12      17      18       1        112.70    4.882740E+02
      12      17      19       1        110.70    3.138000E+02
      12      17      20       1        110.70    3.138000E+02
      18      17      19       1        110.70    3.138000E+02
      18      17      20       1        110.70    3.138000E+02
      19      17      20       1        107.80    2.761440E+02
      17      18      21       1        110.70    3.138000E+02
      17      18      22       1        110.70    3.138000E+02
      17      18      23       1        112.70    4.882740E+02
      21      18      22       1        107.80    2.761440E+02
      21      18      23       1        110.70    3.138000E+02
      22      18      23       1        110.70    3.138000E+02
      18      23      24       1        112.70    4.882740E+02
      18      23      25       1        110.70    3.138000E+02
      18      23      26       1        110.70    3.138000E+02
      24      23      25       1        110.70    3.138000E+02
      24      23      26       1        110.70    3.138000E+02
      25      23      26       1        107.80    2.761440E+02
      23      24      27       1        110.70    3.138000E+02
      23      24      28       1        110.70    3.138000E+02
      23      24      29       1        112.70    4.882740E+02
      27      24      28       1        107.80    2.761440E+02
      27      24      29       1        110.70    3.138000E+02
      28      24      29       1        110.70    3.138000E+02
      24      29      30       1        112.70    4.882740E+02
      24      29      31       1        110.70    3.138000E+02
      24      29      32       1        110.70    3.138000E+02
      30      29      31       1        110.70    3.138000E+02
      30      29      32       1        110.70    3.138000E+02
      31      29      32       1        107.80    2.761440E+02
      29      30      33       1        110.70    3.138000E+02
      29      30      34       1        110.70    3.138000E+02
      29      30      35       1        112.70    4.882740E+02
      33      30      34       1        107.80    2.761440E+02
      33      30      35       1        110.70    3.138000E+02
      34      30      35       1        110.70    3.138000E+02
      30      35      36       1        109.47    4.702820E+02
      30      35      43       1        110.70    3.138000E+02
      30      35      44       1        110.70    3.138000E+02
      36      35      43       1        109.50    2.928800E+02
      36      35      44       1        109.50    2.928800E+02
      43      35      44       1        107.80    2.761440E+02
      35      36      37       1        107.20    4.334620E+02
      35      36      38       1        107.20    4.334620E+02
      37      36      38       1        107.20    4.334620E+02
      36      37      39       1        109.47    4.702820E+02
      36      37      45       1        109.50    2.928800E+02
      36      37      46       1        109.50    2.928800E+02
      39      37      45       1        110.70    3.138000E+02
      39      37      46       1        110.70    3.138000E+02
      45      37      46       1        107.80    2.761440E+02
      36      38      40       1        109.47    4.702820E+02
      36      38      47       1        109.50    2.928800E+02
      36      38      48       1        109.50    2.928800E+02
      40      38      47       1        110.70    3.138000E+02
      40      38      48       1        110.70    3.138000E+02
      47      38      48       1        107.80    2.761440E+02
      37      39      41       1        109.50    4.184000E+02
      37      39      49       1        110.70    3.138000E+02
      37      39      50       1        110.70    3.138000E+02
      41      39      49       1        109.50    2.928800E+02
      41      39      50       1        109.50    2.928800E+02
      49      39      50       1        107.80    2.761440E+02
      38      40      42       1        109.50    4.184000E+02
      38      40      51       1        110.70    3.138000E+02
      38      40      52       1        110.70    3.138000E+02
      42      40      51       1        109.50    2.928800E+02
      42      40      52       1        109.50    2.928800E+02
      51      40      52       1        107.80    2.761440E+02
      39      41      53       1        108.50    4.602400E+02
      40      42      54       1        108.50    4.602400E+02

[ dihedrals ]
; PROPER DIHEDRAL ANGLES
; atom_i  atom_j  atom_k  atom_l  functype     c0          c1          c2          c3          c4          c5
       6       5       1       2       5     -0.0010      0.0000      1.2550      0.0000
       6       5       1       3       5     -0.0010      0.0000      1.2550      0.0000
       6       5       1       4       5     -0.0010      0.0000      1.2550      0.0000
       7       5       1       2       5     -0.0010      0.0000      1.2550      0.0000
       7       5       1       3       5     -0.0010      0.0000      1.2550      0.0000
       7       5       1       4       5     -0.0010      0.0000      1.2550      0.0000
       8       5       1       2       5     -0.0010      0.0000      1.2550      0.0000
       8       5       1       3       5     -0.0010      0.0000      1.2550      0.0000
       8       5       1       4       5     -0.0010      0.0000      1.2550      0.0000
       9       6       5       1       5     -0.0010      0.0000      1.2550      0.0000
       9       6       5       7       5     -0.0010      0.0000      1.2550      0.0000
       9       6       5       8       5     -0.0010      0.0000      1.2550      0.0000
      10       6       5       1       5     -0.0010      0.0000      1.2550      0.0000
      10       6       5       7       5     -0.0010      0.0000      1.2550      0.0000
      10       6       5       8       5     -0.0010      0.0000      1.2550      0.0000
      11       6       5       1       5      5.4390     -0.2090      0.8370      0.0000
      11       6       5       7       5     -0.0010      0.0000      1.2550      0.0000
      11       6       5       8       5     -0.0010      0.0000      1.2550      0.0000
      12      11       6       5       5      5.4390     -0.2090      0.8370      0.0000
      12      11       6       9       5     -0.0010      0.0000      1.2550      0.0000
      12      11       6      10       5     -0.0010      0.0000      1.2550      0.0000
      13      11       6       5       5     -0.0010      0.0000      1.2550      0.0000
      13      11       6       9       5     -0.0010      0.0000      1.2550      0.0000
      13      11       6      10       5     -0.0010      0.0000      1.2550      0.0000
      14      11       6       5       5     -0.0010      0.0000      1.2550      0.0000
      14      11       6       9       5     -0.0010      0.0000      1.2550      0.0000
      14      11       6      10       5     -0.0010      0.0000      1.2550      0.0000
      15      12      11       6       5     -0.0010      0.0000      1.2550      0.0000
      15      12      11      13       5     -0.0010      0.0000      1.2550      0.0000
      15      12      11      14       5     -0.0010      0.0000      1.2550      0.0000
      16      12      11       6       5     -0.0010      0.0000      1.2550      0.0000
      16      12      11      13       5     -0.0010      0.0000      1.2550      0.0000
      16      12      11      14       5     -0.0010      0.0000      1.2550      0.0000
      17      12      11       6       5      5.4390     -0.2090      0.8370      0.0000
      17      12      11      13       5     -0.0010      0.0000      1.2550      0.0000
      17      12      11      14       5     -0.0010      0.0000      1.2550      0.0000
      18      17      12      11       5      5.4390     -0.2090      0.8370      0.0000
      18      17      12      15       5     -0.0010      0.0000      1.2550      0.0000
      18      17      12      16       5     -0.0010      0.0000      1.2550      0.0000
      19      17      12      11       5     -0.0010      0.0000      1.2550      0.0000
      19      17      12      15       5     -0.0010      0.0000      1.2550      0.0000
      19      17      12      16       5     -0.0010      0.0000      1.2550      0.0000
      20      17      12      11       5     -0.0010      0.0000      1.2550      0.0000
      20      17      12      15       5     -0.0010      0.0000      1.2550      0.0000
      20      17      12      16       5     -0.0010      0.0000      1.2550      0.0000
      21      18      17      12       5     -0.0010      0.0000      1.2550      0.0000
      21      18      17      19       5     -0.0010      0.0000      1.2550      0.0000
      21      18      17      20       5     -0.0010      0.0000      1.2550      0.0000
      22      18      17      12       5     -0.0010      0.0000      1.2550      0.0000
      22      18      17      19       5     -0.0010      0.0000      1.2550      0.0000
      22      18      17      20       5     -0.0010      0.0000      1.2550      0.0000
      23      18      17      12       5      5.4390     -0.2090      0.8370      0.0000
      23      18      17      19       5     -0.0010      0.0000      1.2550      0.0000
      23      18      17      20       5     -0.0010      0.0000      1.2550      0.0000
      24      23      18      17       5      5.4390     -0.2090      0.8370      0.0000
      24      23      18      21       5     -0.0010      0.0000      1.2550      0.0000
      24      23      18      22       5     -0.0010      0.0000      1.2550      0.0000
      25      23      18      17       5     -0.0010      0.0000      1.2550      0.0000
      25      23      18      21       5     -0.0010      0.0000      1.2550      0.0000
      25      23      18      22       5     -0.0010      0.0000      1.2550      0.0000
      26      23      18      17       5     -0.0010      0.0000      1.2550      0.0000
      26      23      18      21       5     -0.0010      0.0000      1.2550      0.0000
      26      23      18      22       5     -0.0010      0.0000      1.2550      0.0000
      27      24      23      18       5     -0.0010      0.0000      1.2550      0.0000
      27      24      23      25       5     -0.0010      0.0000      1.2550      0.0000
      27      24      23      26       5     -0.0010      0.0000      1.2550      0.0000
      28      24      23      18       5     -0.0010      0.0000      1.2550      0.0000
      28      24      23      25       5     -0.0010      0.0000      1.2550      0.0000
      28      24      23      26       5     -0.0010      0.0000      1.2550      0.0000
      29      24      23      18       5      5.4390     -0.2090      0.8370      0.0000
      29      24      23      25       5     -0.0010      0.0000      1.2550      0.0000
      29      24      23      26       5     -0.0010      0.0000      1.2550      0.0000
      30      29      24      23       5      5.4390     -0.2090      0.8370      0.0000
      30      29      24      27       5     -0.0010      0.0000      1.2550      0.0000
      30      29      24      28       5     -0.0010      0.0000      1.2550      0.0000
      31      29      24      23       5     -0.0010      0.0000      1.2550      0.0000
      31      29      24      27       5     -0.0010      0.0000      1.2550      0.0000
      31      29      24      28       5     -0.0010      0.0000      1.2550      0.0000
      32      29      24      23       5     -0.0010      0.0000      1.2550      0.0000
      32      29      24      27       5     -0.0010      0.0000      1.2550      0.0000
      32      29      24      28       5     -0.0010      0.0000      1.2550      0.0000
      33      30      29      24       5     -0.0010      0.0000      1.2550      0.0000
      33      30      29      31       5     -0.0010      0.0000      1.2550      0.0000
      33      30      29      32       5     -0.0010      0.0000      1.2550      0.0000
      34      30      29      24       5     -0.0010      0.0000      1.2550      0.0000
      34      30      29      31       5     -0.0010      0.0000      1.2550      0.0000
      34      30      29      32       5     -0.0010      0.0000      1.2550      0.0000
      35      30      29      24       5      5.4390     -0.2090      0.8370      0.0000
      35      30      29      31       5     -0.0010      0.0000      1.2550      0.0000
      35      30      29      32       5     -0.0010      0.0000      1.2550      0.0000
      36      35      30      29       5     10.0070     -2.8200      2.3010      0.0000
      36      35      30      33       5     -4.2390     -2.9660      1.9790      0.0000
      36      35      30      34       5     -4.2390     -2.9660      1.9790      0.0000
      43      35      30      29       5     -0.0010      0.0000      1.2550      0.0000
      43      35      30      33       5     -0.0010      0.0000      1.2550      0.0000
      43      35      30      34       5     -0.0010      0.0000      1.2550      0.0000
      43      35      36      37       5     -0.0010      0.0000      2.3430      0.0000
      43      35      36      38       5     -0.0010      0.0000      2.3430      0.0000
      44      35      30      29       5     -0.0010      0.0000      1.2550      0.0000
      44      35      30      33       5     -0.0010      0.0000      1.2550      0.0000
      44      35      30      34       5     -0.0010      0.0000      1.2550      0.0000
      44      35      36      37       5     -0.0010      0.0000      2.3430      0.0000
      44      35      36      38       5     -0.0010      0.0000      2.3430      0.0000
      37      36      35      30       5      1.7400     -0.5360      2.9080      0.0000
      38      36      35      30       5      1.7400     -0.5360      2.9080      0.0000
      39      37      36      35       5      1.7400     -0.5360      2.9080      0.0000
      39      37      36      38       5      1.7400     -0.5360      2.9080      0.0000
      45      37      36      35       5     -0.0010      0.0000      2.3430      0.0000
      45      37      36      38       5     -0.0010      0.0000      2.3430      0.0000
      45      37      39      41       5      0.0000      0.0000      1.9580      0.0000
      46      37      36      35       5     -0.0010      0.0000      2.3430      0.0000
      46      37      36      38       5     -0.0010      0.0000      2.3430      0.0000
      46      37      39      41       5      0.0000      0.0000      1.9580      0.0000
      40      38      36      35       5      1.7400     -0.5360      2.9080      0.0000
      40      38      36      37       5      1.7400     -0.5360      2.9080      0.0000
      47      38      36      35       5     -0.0010      0.0000      2.3430      0.0000
      47      38      36      37       5     -0.0010      0.0000      2.3430      0.0000
      47      38      40      42       5      0.0000      0.0000      1.9580      0.0000
      48      38      36      35       5     -0.0010      0.0000      2.3430      0.0000
      48      38      36      37       5     -0.0010      0.0000      2.3430      0.0000
      48      38      40      42       5      0.0000      0.0000      1.9580      0.0000
      41      39      37      36       5     33.4720      0.0000      0.0000      0.0000
      49      39      37      36       5     -4.2390     -2.9660      1.9790      0.0000
      49      39      37      45       5     -0.0010      0.0000      1.2550      0.0000
      49      39      37      46       5     -0.0010      0.0000      1.2550      0.0000
      50      39      37      36       5     -4.2390     -2.9660      1.9790      0.0000
      50      39      37      45       5     -0.0010      0.0000      1.2550      0.0000
      50      39      37      46       5     -0.0010      0.0000      1.2550      0.0000
      42      40      38      36       5     33.4720      0.0000      0.0000      0.0000
      51      40      38      36       5     -4.2390     -2.9660      1.9790      0.0000
      51      40      38      47       5     -0.0010      0.0000      1.2550      0.0000
      51      40      38      48       5     -0.0010      0.0000      1.2550      0.0000
      52      40      38      36       5     -4.2390     -2.9660      1.9790      0.0000
      52      40      38      47       5     -0.0010      0.0000      1.2550      0.0000
      52      40      38      48       5     -0.0010      0.0000      1.2550      0.0000
      53      41      39      37       5     -1.4905     -0.7280      2.0585      0.0000
      53      41      39      49       5      0.0010      0.0000      1.8830      0.0000
      53      41      39      50       5      0.0010      0.0000      1.8830      0.0000
      54      42      40      38       5     -1.4905     -0.7280      2.0585      0.0000
      54      42      40      51       5      0.0010      0.0000      1.8830      0.0000
      54      42      40      52       5      0.0010      0.0000      1.8830      0.0000

; sigma_14 and epsilon_14 et.al here are calculated according to the mixing rules defined by force fields.
; These parameters are commented out by default because the 'gen-pairs' is set to yes in the [ defaults ] directive.
; If you want to risk mixing this toplogy file with other forcefields which has a different 1-4 scale factor, 
; you can remove these comments and set 'gen-pairs' in [ defaults ] directive to no.
[ pairs ]
; atom_i  atom_j  functype
       6       2       1  ;       6       2       2    0.500000   -0.124400    0.090600    0.295804    0.093088
       6       3       1  ;       6       3       2    0.500000   -0.124400    0.090600    0.295804    0.093088
       6       4       1  ;       6       4       2    0.500000   -0.124400    0.090600    0.295804    0.093088
       7       2       1  ;       7       2       2    0.500000    0.042900    0.090600    0.250000    0.062760
       7       3       1  ;       7       3       2    0.500000    0.042900    0.090600    0.250000    0.062760
       7       4       1  ;       7       4       2    0.500000    0.042900    0.090600    0.250000    0.062760
       8       2       1  ;       8       2       2    0.500000    0.042900    0.090600    0.250000    0.062760
       8       3       1  ;       8       3       2    0.500000    0.042900    0.090600    0.250000    0.062760
       8       4       1  ;       8       4       2    0.500000    0.042900    0.090600    0.250000    0.062760
       9       1       1  ;       9       1       2    0.500000    0.069800   -0.331600    0.295804    0.093088
       9       7       1  ;       9       7       2    0.500000    0.069800    0.042900    0.250000    0.062760
       9       8       1  ;       9       8       2    0.500000    0.069800    0.042900    0.250000    0.062760
      10       1       1  ;      10       1       2    0.500000    0.069800   -0.331600    0.295804    0.093088
      10       7       1  ;      10       7       2    0.500000    0.069800    0.042900    0.250000    0.062760
      10       8       1  ;      10       8       2    0.500000    0.069800    0.042900    0.250000    0.062760
      11       1       1  ;      11       1       2    0.500000   -0.166300   -0.331600    0.350000    0.138072
      11       7       1  ;      11       7       2    0.500000   -0.166300    0.042900    0.295804    0.093088
      11       8       1  ;      11       8       2    0.500000   -0.166300    0.042900    0.295804    0.093088
      12       5       1  ;      12       5       2    0.500000   -0.169200   -0.042800    0.350000    0.138072
      12       9       1  ;      12       9       2    0.500000   -0.169200    0.069800    0.295804    0.093088
      12      10       1  ;      12      10       2    0.500000   -0.169200    0.069800    0.295804    0.093088
      13       5       1  ;      13       5       2    0.500000    0.072300   -0.042800    0.295804    0.093088
      13       9       1  ;      13       9       2    0.500000    0.072300    0.069800    0.250000    0.062760
      13      10       1  ;      13      10       2    0.500000    0.072300    0.069800    0.250000    0.062760
      14       5       1  ;      14       5       2    0.500000    0.072300   -0.042800    0.295804    0.093088
      14       9       1  ;      14       9       2    0.500000    0.072300    0.069800    0.250000    0.062760
      14      10       1  ;      14      10       2    0.500000    0.072300    0.069800    0.250000    0.062760
      15       6       1  ;      15       6       2    0.500000    0.073000   -0.124400    0.295804    0.093088
      15      13       1  ;      15      13       2    0.500000    0.073000    0.072300    0.250000    0.062760
      15      14       1  ;      15      14       2    0.500000    0.073000    0.072300    0.250000    0.062760
      16       6       1  ;      16       6       2    0.500000    0.073000   -0.124400    0.295804    0.093088
      16      13       1  ;      16      13       2    0.500000    0.073000    0.072300    0.250000    0.062760
      16      14       1  ;      16      14       2    0.500000    0.073000    0.072300    0.250000    0.062760
      17       6       1  ;      17       6       2    0.500000   -0.166300   -0.124400    0.350000    0.138072
      17      13       1  ;      17      13       2    0.500000   -0.166300    0.072300    0.295804    0.093088
      17      14       1  ;      17      14       2    0.500000   -0.166300    0.072300    0.295804    0.093088
      18      11       1  ;      18      11       2    0.500000   -0.169200   -0.166300    0.350000    0.138072
      18      15       1  ;      18      15       2    0.500000   -0.169200    0.073000    0.295804    0.093088
      18      16       1  ;      18      16       2    0.500000   -0.169200    0.073000    0.295804    0.093088
      19      11       1  ;      19      11       2    0.500000    0.072300   -0.166300    0.295804    0.093088
      19      15       1  ;      19      15       2    0.500000    0.072300    0.073000    0.250000    0.062760
      19      16       1  ;      19      16       2    0.500000    0.072300    0.073000    0.250000    0.062760
      20      11       1  ;      20      11       2    0.500000    0.072300   -0.166300    0.295804    0.093088
      20      15       1  ;      20      15       2    0.500000    0.072300    0.073000    0.250000    0.062760
      20      16       1  ;      20      16       2    0.500000    0.072300    0.073000    0.250000    0.062760
      21      12       1  ;      21      12       2    0.500000    0.073000   -0.169200    0.295804    0.093088
      21      19       1  ;      21      19       2    0.500000    0.073000    0.072300    0.250000    0.062760
      21      20       1  ;      21      20       2    0.500000    0.073000    0.072300    0.250000    0.062760
      22      12       1  ;      22      12       2    0.500000    0.073000   -0.169200    0.295804    0.093088
      22      19       1  ;      22      19       2    0.500000    0.073000    0.072300    0.250000    0.062760
      22      20       1  ;      22      20       2    0.500000    0.073000    0.072300    0.250000    0.062760
      23      12       1  ;      23      12       2    0.500000   -0.166300   -0.169200    0.350000    0.138072
      23      19       1  ;      23      19       2    0.500000   -0.166300    0.072300    0.295804    0.093088
      23      20       1  ;      23      20       2    0.500000   -0.166300    0.072300    0.295804    0.093088
      24      17       1  ;      24      17       2    0.500000   -0.169200   -0.166300    0.350000    0.138072
      24      21       1  ;      24      21       2    0.500000   -0.169200    0.073000    0.295804    0.093088
      24      22       1  ;      24      22       2    0.500000   -0.169200    0.073000    0.295804    0.093088
      25      17       1  ;      25      17       2    0.500000    0.072300   -0.166300    0.295804    0.093088
      25      21       1  ;      25      21       2    0.500000    0.072300    0.073000    0.250000    0.062760
      25      22       1  ;      25      22       2    0.500000    0.072300    0.073000    0.250000    0.062760
      26      17       1  ;      26      17       2    0.500000    0.072300   -0.166300    0.295804    0.093088
      26      21       1  ;      26      21       2    0.500000    0.072300    0.073000    0.250000    0.062760
      26      22       1  ;      26      22       2    0.500000    0.072300    0.073000    0.250000    0.062760
      27      18       1  ;      27      18       2    0.500000    0.073000   -0.169200    0.295804    0.093088
      27      25       1  ;      27      25       2    0.500000    0.073000    0.072300    0.250000    0.062760
      27      26       1  ;      27      26       2    0.500000    0.073000    0.072300    0.250000    0.062760
      28      18       1  ;      28      18       2    0.500000    0.073000   -0.169200    0.295804    0.093088
      28      25       1  ;      28      25       2    0.500000    0.073000    0.072300    0.250000    0.062760
      28      26       1  ;      28      26       2    0.500000    0.073000    0.072300    0.250000    0.062760
      29      18       1  ;      29      18       2    0.500000   -0.046200   -0.169200    0.350000    0.138072
      29      25       1  ;      29      25       2    0.500000   -0.046200    0.072300    0.295804    0.093088
      29      26       1  ;      29      26       2    0.500000   -0.046200    0.072300    0.295804    0.093088
      30      23       1  ;      30      23       2    0.500000   -0.034600   -0.166300    0.350000    0.138072
      30      27       1  ;      30      27       2    0.500000   -0.034600    0.073000    0.295804    0.093088
      30      28       1  ;      30      28       2    0.500000   -0.034600    0.073000    0.295804    0.093088
      31      23       1  ;      31      23       2    0.500000    0.051100   -0.166300    0.295804    0.093088
      31      27       1  ;      31      27       2    0.500000    0.051100    0.073000    0.250000    0.062760
      31      28       1  ;      31      28       2    0.500000    0.051100    0.073000    0.250000    0.062760
      32      23       1  ;      32      23       2    0.500000    0.051100   -0.166300    0.295804    0.093088
      32      27       1  ;      32      27       2    0.500000    0.051100    0.073000    0.250000    0.062760
      32      28       1  ;      32      28       2    0.500000    0.051100    0.073000    0.250000    0.062760
      33      24       1  ;      33      24       2    0.500000    0.053000   -0.169200    0.295804    0.093088
      33      31       1  ;      33      31       2    0.500000    0.053000    0.051100    0.250000    0.062760
      33      32       1  ;      33      32       2    0.500000    0.053000    0.051100    0.250000    0.062760
      34      24       1  ;      34      24       2    0.500000    0.053000   -0.169200    0.295804    0.093088
      34      31       1  ;      34      31       2    0.500000    0.053000    0.051100    0.250000    0.062760
      34      32       1  ;      34      32       2    0.500000    0.053000    0.051100    0.250000    0.062760
      35      24       1  ;      35      24       2    0.500000   -0.292100   -0.169200    0.350000    0.138072
      35      31       1  ;      35      31       2    0.500000   -0.292100    0.051100    0.295804    0.093088
      35      32       1  ;      35      32       2    0.500000   -0.292100    0.051100    0.295804    0.093088
      36      29       1  ;      36      29       2    0.500000   -0.109100   -0.046200    0.339853    0.221594
      36      33       1  ;      36      33       2    0.500000   -0.109100    0.053000    0.287228    0.149399
      36      34       1  ;      36      34       2    0.500000   -0.109100    0.053000    0.287228    0.149399
      43      29       1  ;      43      29       2    0.500000    0.138200   -0.046200    0.295804    0.093088
      43      33       1  ;      43      33       2    0.500000    0.138200    0.053000    0.250000    0.062760
      43      34       1  ;      43      34       2    0.500000    0.138200    0.053000    0.250000    0.062760
      43      37       1  ;      43      37       2    0.500000    0.138200   -0.327100    0.295804    0.093088
      43      38       1  ;      43      38       2    0.500000    0.138200   -0.398800    0.295804    0.093088
      44      29       1  ;      44      29       2    0.500000    0.138200   -0.046200    0.295804    0.093088
      44      33       1  ;      44      33       2    0.500000    0.138200    0.053000    0.250000    0.062760
      44      34       1  ;      44      34       2    0.500000    0.138200    0.053000    0.250000    0.062760
      44      37       1  ;      44      37       2    0.500000    0.138200   -0.327100    0.295804    0.093088
      44      38       1  ;      44      38       2    0.500000    0.138200   -0.398800    0.295804    0.093088
      37      30       1  ;      37      30       2    0.500000   -0.327100   -0.034600    0.350000    0.138072
      38      30       1  ;      38      30       2    0.500000   -0.398800   -0.034600    0.350000    0.138072
      39      35       1  ;      39      35       2    0.500000    0.322500   -0.292100    0.350000    0.138072
      39      38       1  ;      39      38       2    0.500000    0.322500   -0.398800    0.350000    0.138072
      45      35       1  ;      45      35       2    0.500000    0.138000   -0.292100    0.295804    0.093088
      45      38       1  ;      45      38       2    0.500000    0.138000   -0.398800    0.295804    0.093088
      45      41       1  ;      45      41       2    0.500000    0.138000   -0.608300    0.279285    0.149399
      46      35       1  ;      46      35       2    0.500000    0.138000   -0.292100    0.295804    0.093088
      46      38       1  ;      46      38       2    0.500000    0.138000   -0.398800    0.295804    0.093088
      46      41       1  ;      46      41       2    0.500000    0.138000   -0.608300    0.279285    0.149399
      40      35       1  ;      40      35       2    0.500000    0.320800   -0.292100    0.350000    0.138072
      40      37       1  ;      40      37       2    0.500000    0.320800   -0.327100    0.350000    0.138072
      47      35       1  ;      47      35       2    0.500000    0.166200   -0.292100    0.295804    0.093088
      47      37       1  ;      47      37       2    0.500000    0.166200   -0.327100    0.295804    0.093088
      47      42       1  ;      47      42       2    0.500000    0.166200   -0.594000    0.279285    0.149399
      48      35       1  ;      48      35       2    0.500000    0.166200   -0.292100    0.295804    0.093088
      48      37       1  ;      48      37       2    0.500000    0.166200   -0.327100    0.295804    0.093088
      48      42       1  ;      48      42       2    0.500000    0.166200   -0.594000    0.279285    0.149399
      41      36       1  ;      41      36       2    0.500000   -0.608300   -0.109100    0.320874    0.355640
      49      36       1  ;      49      36       2    0.500000    0.006200   -0.109100    0.287228    0.149399
      49      45       1  ;      49      45       2    0.500000    0.006200    0.138000    0.250000    0.062760
      49      46       1  ;      49      46       2    0.500000    0.006200    0.138000    0.250000    0.062760
      50      36       1  ;      50      36       2    0.500000    0.006200   -0.109100    0.287228    0.149399
      50      45       1  ;      50      45       2    0.500000    0.006200    0.138000    0.250000    0.062760
      50      46       1  ;      50      46       2    0.500000    0.006200    0.138000    0.250000    0.062760
      42      36       1  ;      42      36       2    0.500000   -0.594000   -0.109100    0.320874    0.355640
      51      36       1  ;      51      36       2    0.500000    0.003800   -0.109100    0.287228    0.149399
      51      47       1  ;      51      47       2    0.500000    0.003800    0.166200    0.250000    0.062760
      51      48       1  ;      51      48       2    0.500000    0.003800    0.166200    0.250000    0.062760
      52      36       1  ;      52      36       2    0.500000    0.003800   -0.109100    0.287228    0.149399
      52      47       1  ;      52      47       2    0.500000    0.003800    0.166200    0.250000    0.062760
      52      48       1  ;      52      48       2    0.500000    0.003800    0.166200    0.250000    0.062760
      53      37       1  ;      53      37       2    0.500000    0.396400   -0.327100    0.000000    0.000000
      53      49       1  ;      53      49       2    0.500000    0.396400    0.006200    0.000000    0.000000
      53      50       1  ;      53      50       2    0.500000    0.396400    0.006200    0.000000    0.000000
      54      38       1  ;      54      38       2    0.500000    0.393800   -0.398800    0.000000    0.000000
      54      51       1  ;      54      51       2    0.500000    0.393800    0.003800    0.000000    0.000000
      54      52       1  ;      54      52       2    0.500000    0.393800    0.003800    0.000000    0.000000
